# Supplementary material for: Predicting Dominant Genotypes in Norovirus Seasons in Japan
Source: Life (Basel). 2023 Jul 27;13(8):1634. doi: 10.3390/life13081634 (PMC10455559; doi:10.3390/life13081634)
Supplement: Supplementary file 1 [file life-13-01634-s001.zip]

Archive with 8 entries (8 files):
- TableS1.xlsx
- TableS2.xlsx
- TableS3.xlsx
- TableS4.xlsx
- TableS5.xlsx
- TableS6.xlsx
- TableS7.pdf
- TableS8.pdf
