# Supplementary material for: Predicting Dominant Genotypes in Norovirus Seasons in Japan
Source: Life (Basel). 2023 Jul 27;13(8):1634. doi: 10.3390/life13081634 (PMC10455559; doi:10.3390/life13081634)
Supplement: Supplementary file 1 [file life-13-01634-s001.zip › TableS1.xlsx]

## Sheet: Sheet1
Table S1: Observed genotype frequencies of GI and GII HuNoVs deposited in the IASR.
								Season
Genotype	2006/2007	2007/2008	2008/2009	2009/2010	2010/2011	2011/2012	2012/2013	2013/2014	2014/2015	2015/2016	2016/2017	2017/2018	2018/2019	2019/2020	2020/2021	Total
GI.1	1	4	1	3	1	7	0	0	0	0	1	1	1	1	1	22
GI.2	1	0	0	1	7	9	2	14	47	50	6	34	62	7	3	243
GI.3	6	6	10	0	4	29	6	7	106	54	3	27	2	3	0	263
GI.4	14	69	31	39	0	51	25	24	6	7	11	15	7	28	10	337
GI.5	0	0	0	0	2	0	0	3	0	4	0	4	2	6	1	22
GI.6	9	20	7	38	5	25	104	7	3	5	20	9	16	3	11	282
GI.7	2	1	3	12	4	4	2	7	1	0	9	34	14	1	1	95
GI.8	0	0	0	0	1	0	0	0	0	0	0	0	0	0	0	1
GI.9	0	0	0	0	1	1	1	0	0	0	1	0	1	0	0	5
Total	33	100	52	93	25	126	140	62	163	120	51	124	105	49	27	1270
GII.1	0	2	0	2	0	1	1	1	0	1	0	1	5	7	0	21
GII.2	5	30	30	345	165	89	63	29	3	77	1379	508	406	301	343	3773
GII.3	12	83	37	67	531	29	20	63	283	295	47	50	224	122	12	1875
GII.4	1130	577	369	654	437	517	1097	641	529	836	395	765	614	333	123	9017
GII.5	0	1	0	0	0	9	0	0	2	1	2	2	0	0	0	17
GII.6	11	3	141	19	4	27	27	357	9	42	116	24	100	42	11	933
GII.7	0	1	0	10	5	4	19	5	1	15	9	4	2	0	0	75
GII.8	1	0	0	0	0	0	0	0	3	1	0	3	11	1	0	20
GII.9	5	1	0	0	0	0	0	0	0	0	0	0	0	0	0	6
GII.10	0	0	0	0	0	0	0	0	0	0	0	0	0	4	0	4
GII.11	0	0	0	0	0	0	0	0	0	0	0	0	0	0	0	0
GII.12	0	0	0	0	0	0	0	0	0	0	0	0	0	0	0	0
GII.13	0	0	0	14	0	3	3	12	30	6	1	2	0	1	0	72
GII.14	50	40	1	26	66	97	51	56	7	0	0	1	2	2	0	399
GII.15	0	0	0	0	0	0	0	0	0	0	0	0	0	0	0	0
GII.16	0	0	0	0	0	0	0	0	0	0	1	0	0	0	0	1
GII.17	0	0	1	0	0	0	2	2	220	329	106	146	87	53	65	1011
GII.18	0	0	0	0	0	0	0	0	0	0	0	0	0	0	0	0
GII.19	0	0	0	0	0	0	0	0	0	0	0	0	0	0	0	0
GII.20	0	0	0	0	0	0	0	0	0	0	0	0	0	0	0	0
GII.21	0	0	0	0	0	0	0	1	0	0	0	0	0	0	0	1
GII.22	0	0	0	0	0	0	0	0	0	0	0	0	0	0	0	0
Total	1214	738	579	1137	1208	776	1283	1167	1087	1603	2056	1506	1451	866	554	17225
