# Supplementary material for: Predicting Dominant Genotypes in Norovirus Seasons in Japan
Source: Life (Basel). 2023 Jul 27;13(8):1634. doi: 10.3390/life13081634 (PMC10455559; doi:10.3390/life13081634)
Supplement: Supplementary file 1 [file life-13-01634-s001.zip › TableS2.xlsx]

## Sheet: Sheet1
Table S2: Observed genotype proportions of GI.2, GI.3, GI.4, GI.6, and GI.7 as well as GII.2, GII.3, GII.4, GII.6, and GII.17.
								Season
Genotype	2006/2007	2007/2008	2008/2009	2009/2010	2010/2011	2011/2012	2012/2013	2013/2014	2014/2015	2015/2016	2016/2017	2017/2018	2018/2019	2019/2020	2020/2021
GI.2	0.03125	0.0001a	0.0001a	0.01111	0.349965	0.0762712	0.0143885	0.237288	0.288344	0.430991	0.122449	0.285714	0.613861	0.166667	0.119988
GI.3	0.1875	0.0624938	0.196059	0.0001a	0.19998	0.245763	0.0431655	0.118644	0.650307	0.465471	0.0612245	0.226891	0.019802	0.0714286	0.0001a
GI.4	0.4375	0.718678	0.607782	0.43329	0.0001a	0.432203	0.179856	0.40678	0.0368098	0.0603388	0.22449	0.12605	0.0693069	0.666667	0.39996
GI.6	0.28125	0.208312	0.137241	0.42218	0.249975	0.211864	0.748201	0.118644	0.0184049	0.0430991	0.408163	0.0756303	0.158416	0.0714286	0.439956
GI.7	0.0625	0.0104156	0.0588176	0.13332	0.19998	0.0338983	0.0143885	0.118644	0.00613497	0.0001a	0.183673	0.285714	0.138614	0.0238095	0.039996
Total	1	1	1	1	1	1	1	1	1	1	1	1	1	1	1
GII.2	0.00431736	0.0432857	0.0519031	0.317941	0.145104	0.134428	0.0521092	0.0265568	0.00287356	0.048765	0.674988	0.340255	0.283718	0.353702	0.619134
GII.3	0.0103617	0.119757	0.0640138	0.061745	0.466972	0.0438023	0.0165426	0.0576923	0.271073	0.186827	0.0230054	0.0334896	0.156534	0.143361	0.0216606
GII.4	0.975723	0.832529	0.638408	0.602705	0.384306	0.780889	0.907361	0.586996	0.506705	0.529449	0.193343	0.512391	0.429071	0.391304	0.222022
GII.6	0.00949819	0.00432857	0.243945	0.0175098	0.00351768	0.0407814	0.0223325	0.326923	0.00862069	0.0265991	0.0567792	0.016075	0.0698812	0.0493537	0.0198556
GII.17	0.0001a	0.0001a	0.0017301	0.0001a	0.0001a	0.0001a	0.00165426	0.0018315	0.210728	0.20836	0.0518845	0.0977897	0.0607966	0.0622797	0.117329
Total	1	1	1	1	1	1	1	1	1	1	1	1	1	1	1
aThe proportion of 0 was replaced with 0.0001.
