# Supplementary material for: Predicting Dominant Genotypes in Norovirus Seasons in Japan
Source: Life (Basel). 2023 Jul 27;13(8):1634. doi: 10.3390/life13081634 (PMC10455559; doi:10.3390/life13081634)
Supplement: Supplementary file 1 [file life-13-01634-s001.zip › TableS3.xlsx]

## Sheet: Paper-norovirus-6.suptable3.1
Table S3: Sequence data of GI.2, GI.3, GI.4, GI.6, and GI.7 as well as GII.2, GII.3, GII.4, GII.6, and GII.17 for which P-types were also determined.
Accession	Genotype	P-type	Season
MW644789	GI-2	GI-P2	2002/2003
MW644798	GI-2	GI-P2	2004/2005
MW305481	GI-2	GI-P2	2007/2008
MW649129	GI-2	GI-P2	2010/2011
KF306212	GI-2	GI-P2	2012/2013
LC122690	GI-2	GI-P2	2012/2013
MG585897	GI-2	GI-P2	2013/2014
MG585937	GI-2	GI-P2	2013/2014
MH218720	GI-2	GI-P2	2013/2014
MZ223425	GI-2	GI-P2	2013/2014
MZ223426	GI-2	GI-P2	2013/2014
MG585899	GI-2	GI-P2	2014/2015
MG585900	GI-2	GI-P2	2014/2015
MG585904	GI-2	GI-P2	2014/2015
MG585907	GI-2	GI-P2	2014/2015
MG585908	GI-2	GI-P2	2014/2015
MH327963	GI-2	GI-P2	2014/2015
KU954109	GI-2	GI-P2	2015/2016
KU954110	GI-2	GI-P2	2015/2016
KU954111	GI-2	GI-P2	2015/2016
KY210913	GI-2	GI-P2	2015/2016
MG585913	GI-2	GI-P2	2015/2016
MG585916	GI-2	GI-P2	2015/2016
MH218649	GI-2	GI-P2	2015/2016
MH218656	GI-2	GI-P2	2015/2016
MF615618	GI-2	GI-P2	2016/2017
MG585927	GI-2	GI-P2	2016/2017
MG599789	GI-2	GI-P2	2016/2017
MK280881	GI-2	GI-P2	2016/2017
MT372464	GI-2	GI-P2	2016/2017
MZ291639	GI-2	GI-P2	2016/2017
MZ291640	GI-2	GI-P2	2016/2017
MZ291641	GI-2	GI-P2	2016/2017
MK387055	GI-2	GI-P2	2017/2018
MK692744	GI-2	GI-P2	2017/2018
MK692745	GI-2	GI-P2	2017/2018
MK692746	GI-2	GI-P2	2017/2018
MK692754	GI-2	GI-P2	2017/2018
MK729083	GI-2	GI-P2	2017/2018
MK729084	GI-2	GI-P2	2017/2018
MK956176	GI-2	GI-P2	2017/2018
MK956178	GI-2	GI-P2	2017/2018
MN186385	GI-2	GI-P2	2017/2018
MN186387	GI-2	GI-P2	2017/2018
MN960265	GI-2	GI-P2	2017/2018
MT372465	GI-2	GI-P2	2017/2018
MT742778	GI-2	GI-P2	2017/2018
MZ373205	GI-2	GI-P2	2017/2018
MZ373206	GI-2	GI-P2	2017/2018
MN416764	GI-2	GI-P2	2018/2019
MZ470606	GI-2	GI-P2	2018/2019
OK147884	GI-2	GI-P2	2018/2019
MW658674	GI-3	GI-P10	2005/2006
MZ068113	GI-3	GI-P10	2005/2006
MW658675	GI-3	GI-P10	2006/2007
AB621909	GI-3	GI-P10	2008/2009
MN421579	GI-3	GI-P10	2014/2015
MN421587	GI-3	GI-P10	2014/2015
MN421737	GI-3	GI-P10	2015/2016
MZ291642	GI-3	GI-P10	2016/2017
MT008457	GI-3	GI-P10	2017/2018
ON033826	GI-3	GI-P10	2017/2018
MW305492	GI-3	GI-P13	1977/1978
MW305493	GI-3	GI-P13	1977/1978
MW644785	GI-3	GI-P13	2001/2002
MW578736	GI-3	GI-P13	2002/2003
MW578738	GI-3	GI-P13	2002/2003
MW578741	GI-3	GI-P13	2002/2003
MW578743	GI-3	GI-P13	2002/2003
MW578744	GI-3	GI-P13	2002/2003
MW647667	GI-3	GI-P13	2002/2003
MW658690	GI-3	GI-P13	2002/2003
MW680977	GI-3	GI-P13	2002/2003
MW680979	GI-3	GI-P13	2002/2003
MW680980	GI-3	GI-P13	2002/2003
MW680981	GI-3	GI-P13	2002/2003
MW680984	GI-3	GI-P13	2002/2003
MW680986	GI-3	GI-P13	2002/2003
MW680987	GI-3	GI-P13	2002/2003
MW680988	GI-3	GI-P13	2002/2003
MW680990	GI-3	GI-P13	2002/2003
MW686941	GI-3	GI-P13	2002/2003
MW686942	GI-3	GI-P13	2002/2003
MW686945	GI-3	GI-P13	2002/2003
MW714856	GI-3	GI-P13	2002/2003
MW578747	GI-3	GI-P13	2003/2004
MW644790	GI-3	GI-P13	2003/2004
MW658680	GI-3	GI-P13	2003/2004
MW658681	GI-3	GI-P13	2003/2004
MW578762	GI-3	GI-P13	2004/2005
MW578763	GI-3	GI-P13	2004/2005
MW578764	GI-3	GI-P13	2004/2005
MW658687	GI-3	GI-P13	2004/2005
MW680998	GI-3	GI-P13	2004/2005
MW680999	GI-3	GI-P13	2004/2005
MW681000	GI-3	GI-P13	2004/2005
MW681001	GI-3	GI-P13	2004/2005
MW686943	GI-3	GI-P13	2004/2005
MW686944	GI-3	GI-P13	2004/2005
AB326389	GI-3	GI-P13	2005/2006
MN421680	GI-3	GI-P13	2008/2009
JQ911594	GI-3	GI-P13	2009/2010
MN421689	GI-3	GI-P13	2009/2010
MZ220453	GI-3	GI-P13	2009/2010
LC122714	GI-3	GI-P13	2011/2012
MH828423	GI-3	GI-P13	2011/2012
MZ203488	GI-3	GI-P13	2011/2012
MW326131	GI-3	GI-P13	2012/2013
MW362456	GI-3	GI-P13	2012/2013
MW397135	GI-3	GI-P13	2012/2013
MW492586	GI-3	GI-P13	2012/2013
MT451991	GI-3	GI-P13	2013/2014
MT526276	GI-3	GI-P13	2013/2014
MT526277	GI-3	GI-P13	2013/2014
MW325973	GI-3	GI-P13	2013/2014
MH218721	GI-3	GI-P13	2014/2015
MH218723	GI-3	GI-P13	2014/2015
MT372466	GI-3	GI-P13	2014/2015
MT372467	GI-3	GI-P13	2014/2015
MW326134	GI-3	GI-P13	2014/2015
MW356810	GI-3	GI-P13	2014/2015
MK073887	GI-3	GI-P13	2015/2016
MK073892	GI-3	GI-P13	2015/2016
MK073893	GI-3	GI-P13	2015/2016
MN421651	GI-3	GI-P13	2015/2016
MN428922	GI-3	GI-P13	2015/2016
MZ462929	GI-3	GI-P13	2015/2016
MZ462930	GI-3	GI-P13	2015/2016
MZ462931	GI-3	GI-P13	2015/2016
MH393582	GI-3	GI-P13	2016/2017
MK280865	GI-3	GI-P13	2016/2017
MK280870	GI-3	GI-P13	2016/2017
MK280880	GI-3	GI-P13	2016/2017
MZ462932	GI-3	GI-P13	2016/2017
OM182815	GI-3	GI-P13	2016/2017
MK692747	GI-3	GI-P13	2017/2018
MN156316	GI-3	GI-P13	2017/2018
MN421659	GI-3	GI-P13	2017/2018
MN421660	GI-3	GI-P13	2017/2018
MN421663	GI-3	GI-P13	2017/2018
MN421665	GI-3	GI-P13	2017/2018
MN421667	GI-3	GI-P13	2017/2018
MN421669	GI-3	GI-P13	2017/2018
MN421670	GI-3	GI-P13	2017/2018
MN421671	GI-3	GI-P13	2017/2018
MN421672	GI-3	GI-P13	2017/2018
MN421673	GI-3	GI-P13	2017/2018
MN421674	GI-3	GI-P13	2017/2018
MN421752	GI-3	GI-P13	2017/2018
MN421755	GI-3	GI-P13	2017/2018
MN421758	GI-3	GI-P13	2017/2018
MN421759	GI-3	GI-P13	2017/2018
MN421761	GI-3	GI-P13	2017/2018
MN421769	GI-3	GI-P13	2017/2018
MN421770	GI-3	GI-P13	2017/2018
MN421773	GI-3	GI-P13	2017/2018
MN421775	GI-3	GI-P13	2017/2018
MN421778	GI-3	GI-P13	2017/2018
MN421779	GI-3	GI-P13	2017/2018
MN421782	GI-3	GI-P13	2017/2018
MN421789	GI-3	GI-P13	2017/2018
MN421791	GI-3	GI-P13	2017/2018
MT008455	GI-3	GI-P13	2017/2018
MT008456	GI-3	GI-P13	2017/2018
MW686747	GI-3	GI-P13	2017/2018
MZ021969	GI-3	GI-P13	2017/2018
MZ021975	GI-3	GI-P13	2017/2018
MZ021977	GI-3	GI-P13	2017/2018
MZ021978	GI-3	GI-P13	2017/2018
LC577862	GI-3	GI-P13	2018/2019
MN318341	GI-3	GI-P13	2018/2019
MN960266	GI-3	GI-P13	2018/2019
MT491999	GI-3	GI-P13	2018/2019
MW445537	GI-3	GI-P13	2018/2019
MZ021886	GI-3	GI-P13	2018/2019
MZ021889	GI-3	GI-P13	2018/2019
MZ021890	GI-3	GI-P13	2018/2019
MZ021979	GI-3	GI-P13	2018/2019
MZ021980	GI-3	GI-P13	2018/2019
MZ021981	GI-3	GI-P13	2018/2019
MZ021982	GI-3	GI-P13	2018/2019
MZ021984	GI-3	GI-P13	2018/2019
MZ021985	GI-3	GI-P13	2018/2019
MZ021986	GI-3	GI-P13	2018/2019
MZ021989	GI-3	GI-P13	2018/2019
MZ021995	GI-3	GI-P13	2018/2019
MZ021997	GI-3	GI-P13	2018/2019
MZ021999	GI-3	GI-P13	2018/2019
MZ022000	GI-3	GI-P13	2018/2019
MZ022002	GI-3	GI-P13	2018/2019
MZ022003	GI-3	GI-P13	2018/2019
MZ022004	GI-3	GI-P13	2018/2019
MZ268167	GI-3	GI-P13	2018/2019
MZ268168	GI-3	GI-P13	2018/2019
MZ470610	GI-3	GI-P13	2018/2019
MZ470611	GI-3	GI-P13	2018/2019
OK147888	GI-3	GI-P13	2018/2019
OK147889	GI-3	GI-P13	2018/2019
MT492003	GI-3	GI-P13	2019/2020
MT492067	GI-3	GI-P13	2019/2020
MW255382	GI-3	GI-P13	2019/2020
MZ021894	GI-3	GI-P13	2019/2020
MZ021896	GI-3	GI-P13	2019/2020
MZ022021	GI-3	GI-P13	2019/2020
MZ022023	GI-3	GI-P13	2019/2020
MZ022025	GI-3	GI-P13	2019/2020
MZ022026	GI-3	GI-P13	2019/2020
MZ022027	GI-3	GI-P13	2019/2020
MN818798	GI-3	GI-P14	2012/2013
KM289169	GI-3	GI-P14	2013/2014
MH218730	GI-3	GI-P14	2014/2015
MN421666	GI-3	GI-P14	2017/2018
JX846929	GI-3	GI-P3	1977/1978
MW305489	GI-3	GI-P3	1987/1988
MW305490	GI-3	GI-P3	1987/1988
MW305509	GI-3	GI-P3	1987/1988
MW305510	GI-3	GI-P3	1987/1988
KJ194510	GI-3	GI-P3	1994/1995
MW578746	GI-3	GI-P3	2002/2003
MW647649	GI-3	GI-P3	2002/2003
MW647671	GI-3	GI-P3	2002/2003
MW658677	GI-3	GI-P3	2002/2003
MW680989	GI-3	GI-P3	2002/2003
MW714855	GI-3	GI-P3	2002/2003
MW578753	GI-3	GI-P3	2003/2004
MW644792	GI-3	GI-P3	2003/2004
MW647676	GI-3	GI-P3	2003/2004
MW680995	GI-3	GI-P3	2003/2004
MW578757	GI-3	GI-P3	2004/2005
MW578759	GI-3	GI-P3	2004/2005
MW578761	GI-3	GI-P3	2004/2005
MW647677	GI-3	GI-P3	2004/2005
MW647678	GI-3	GI-P3	2004/2005
MW647679	GI-3	GI-P3	2004/2005
MW647680	GI-3	GI-P3	2004/2005
MW658676	GI-3	GI-P3	2004/2005
MW658685	GI-3	GI-P3	2004/2005
MW658686	GI-3	GI-P3	2004/2005
MW680996	GI-3	GI-P3	2004/2005
MW680997	GI-3	GI-P3	2004/2005
MZ068114	GI-3	GI-P3	2005/2006
MN421677	GI-3	GI-P3	2008/2009
MN421679	GI-3	GI-P3	2008/2009
MN421681	GI-3	GI-P3	2008/2009
MN421682	GI-3	GI-P3	2008/2009
MN421684	GI-3	GI-P3	2008/2009
MZ068116	GI-3	GI-P3	2008/2009
JF802508	GI-3	GI-P3	2009/2010
JF802509	GI-3	GI-P3	2009/2010
MN421691	GI-3	GI-P3	2009/2010
MN421692	GI-3	GI-P3	2009/2010
LC122718	GI-3	GI-P3	2010/2011
LC122719	GI-3	GI-P3	2012/2013
MN448477	GI-3	GI-P3	2012/2013
LC122715	GI-3	GI-P3	2013/2014
LC122716	GI-3	GI-P3	2013/2014
LC122717	GI-3	GI-P3	2013/2014
MK789654	GI-3	GI-P3	2013/2014
MN421557	GI-3	GI-P3	2013/2014
MN421560	GI-3	GI-P3	2013/2014
MN421564	GI-3	GI-P3	2013/2014
KY934262	GI-3	GI-P3	2014/2015
LC378984	GI-3	GI-P3	2014/2015
LC378985	GI-3	GI-P3	2014/2015
LC378986	GI-3	GI-P3	2014/2015
LC378987	GI-3	GI-P3	2014/2015
LC378988	GI-3	GI-P3	2014/2015
LC378989	GI-3	GI-P3	2014/2015
LC378990	GI-3	GI-P3	2014/2015
LC378991	GI-3	GI-P3	2014/2015
LC378992	GI-3	GI-P3	2014/2015
LC378993	GI-3	GI-P3	2014/2015
MG585906	GI-3	GI-P3	2014/2015
MH218647	GI-3	GI-P3	2014/2015
MH218722	GI-3	GI-P3	2014/2015
MH218724	GI-3	GI-P3	2014/2015
MH218725	GI-3	GI-P3	2014/2015
MH218726	GI-3	GI-P3	2014/2015
MH218727	GI-3	GI-P3	2014/2015
MH218728	GI-3	GI-P3	2014/2015
MH218729	GI-3	GI-P3	2014/2015
MN421575	GI-3	GI-P3	2014/2015
MN421577	GI-3	GI-P3	2014/2015
MN421612	GI-3	GI-P3	2014/2015
MT372468	GI-3	GI-P3	2014/2015
MW325976	GI-3	GI-P3	2014/2015
MW362458	GI-3	GI-P3	2014/2015
MW362459	GI-3	GI-P3	2014/2015
MW362460	GI-3	GI-P3	2014/2015
MW368602	GI-3	GI-P3	2014/2015
MW368603	GI-3	GI-P3	2014/2015
MW368604	GI-3	GI-P3	2014/2015
MW368605	GI-3	GI-P3	2014/2015
MW800358	GI-3	GI-P3	2014/2015
MW800359	GI-3	GI-P3	2014/2015
MW800360	GI-3	GI-P3	2014/2015
MG557648	GI-3	GI-P3	2015/2016
MG557650	GI-3	GI-P3	2015/2016
MG585911	GI-3	GI-P3	2015/2016
MG585914	GI-3	GI-P3	2015/2016
MG585915	GI-3	GI-P3	2015/2016
MG585917	GI-3	GI-P3	2015/2016
MG585918	GI-3	GI-P3	2015/2016
MG585919	GI-3	GI-P3	2015/2016
MG585920	GI-3	GI-P3	2015/2016
MG585921	GI-3	GI-P3	2015/2016
MG585924	GI-3	GI-P3	2015/2016
MG585931	GI-3	GI-P3	2015/2016
MG585932	GI-3	GI-P3	2015/2016
MG585933	GI-3	GI-P3	2015/2016
MG585935	GI-3	GI-P3	2015/2016
MH218659	GI-3	GI-P3	2015/2016
MH218664	GI-3	GI-P3	2015/2016
MN421621	GI-3	GI-P3	2015/2016
MN421623	GI-3	GI-P3	2015/2016
MN421624	GI-3	GI-P3	2015/2016
MN421626	GI-3	GI-P3	2015/2016
MN421627	GI-3	GI-P3	2015/2016
MN421628	GI-3	GI-P3	2015/2016
MN421629	GI-3	GI-P3	2015/2016
MN421634	GI-3	GI-P3	2015/2016
MN421641	GI-3	GI-P3	2015/2016
MN421642	GI-3	GI-P3	2015/2016
MN421644	GI-3	GI-P3	2015/2016
MN421645	GI-3	GI-P3	2015/2016
MN421647	GI-3	GI-P3	2015/2016
MN421650	GI-3	GI-P3	2015/2016
MN421655	GI-3	GI-P3	2015/2016
MN421702	GI-3	GI-P3	2015/2016
MN421703	GI-3	GI-P3	2015/2016
MN421705	GI-3	GI-P3	2015/2016
MN421710	GI-3	GI-P3	2015/2016
MN421715	GI-3	GI-P3	2015/2016
MN421719	GI-3	GI-P3	2015/2016
MN421720	GI-3	GI-P3	2015/2016
MN421723	GI-3	GI-P3	2015/2016
MN421726	GI-3	GI-P3	2015/2016
MN421728	GI-3	GI-P3	2015/2016
MN421731	GI-3	GI-P3	2015/2016
MN421733	GI-3	GI-P3	2015/2016
MN421736	GI-3	GI-P3	2015/2016
MN421739	GI-3	GI-P3	2015/2016
MN421741	GI-3	GI-P3	2015/2016
MN421742	GI-3	GI-P3	2015/2016
MN421745	GI-3	GI-P3	2015/2016
MT372470	GI-3	GI-P3	2015/2016
MW649128	GI-3	GI-P3	2015/2016
MK280856	GI-3	GI-P3	2016/2017
MK280859	GI-3	GI-P3	2016/2017
MK280861	GI-3	GI-P3	2016/2017
MK280868	GI-3	GI-P3	2016/2017
MK387036	GI-3	GI-P3	2016/2017
MK387047	GI-3	GI-P3	2016/2017
MK387049	GI-3	GI-P3	2016/2017
MT372463	GI-3	GI-P3	2016/2017
MZ291636	GI-3	GI-P3	2016/2017
MZ291637	GI-3	GI-P3	2016/2017
MZ291638	GI-3	GI-P3	2016/2017
MK280857	GI-3	GI-P3	2017/2018
MK280872	GI-3	GI-P3	2017/2018
MK280873	GI-3	GI-P3	2017/2018
MK280874	GI-3	GI-P3	2017/2018
MK280878	GI-3	GI-P3	2017/2018
MN421658	GI-3	GI-P3	2017/2018
MN421746	GI-3	GI-P3	2017/2018
MN421750	GI-3	GI-P3	2017/2018
MN421768	GI-3	GI-P3	2017/2018
MN421776	GI-3	GI-P3	2017/2018
MT031988	GI-3	GI-P3	2018/2019
MT089578	GI-3	GI-P3	2018/2019
MT089579	GI-3	GI-P3	2018/2019
MT089580	GI-3	GI-P3	2018/2019
MT492062	GI-3	GI-P3	2018/2019
MT492063	GI-3	GI-P3	2018/2019
MZ021992	GI-3	GI-P3	2018/2019
MZ022005	GI-3	GI-P3	2018/2019
MZ470607	GI-3	GI-P3	2018/2019
OM182811	GI-3	GI-P3	2018/2019
OM182812	GI-3	GI-P3	2018/2019
LC576687	GI-3	GI-P3	2019/2020
MT492002	GI-3	GI-P3	2019/2020
MT492064	GI-3	GI-P3	2019/2020
OM182813	GI-3	GI-P3	2019/2020
OM182814	GI-3	GI-P3	2019/2020
MN525236	GI-3	GI-P7	2017/2018
MW644786	GI-4	GI-P4	2002/2003
MW658684	GI-4	GI-P4	2002/2003
LC122712	GI-4	GI-P4	2003/2004
MW578752	GI-4	GI-P4	2003/2004
MW578754	GI-4	GI-P4	2003/2004
MW578756	GI-4	GI-P4	2003/2004
MW658691	GI-4	GI-P4	2003/2004
LC122711	GI-4	GI-P4	2004/2005
MW658673	GI-4	GI-P4	2004/2005
LC122707	GI-4	GI-P4	2007/2008
JF697291	GI-4	GI-P4	2008/2009
MG049693	GI-4	GI-P4	2008/2009
MN421675	GI-4	GI-P4	2008/2009
LC122708	GI-4	GI-P4	2009/2010
LC122709	GI-4	GI-P4	2009/2010
LC122710	GI-4	GI-P4	2009/2010
MN421694	GI-4	GI-P4	2009/2010
JX142184	GI-4	GI-P4	2011/2012
JX142185	GI-4	GI-P4	2011/2012
MZ220454	GI-4	GI-P4	2011/2012
MZ229330	GI-4	GI-P4	2011/2012
MZ229462	GI-4	GI-P4	2011/2012
LC122704	GI-4	GI-P4	2012/2013
LC122705	GI-4	GI-P4	2012/2013
MW305504	GI-4	GI-P4	2012/2013
KM036381	GI-4	GI-P4	2013/2014
LC122703	GI-4	GI-P4	2013/2014
LC122706	GI-4	GI-P4	2013/2014
MN421552	GI-4	GI-P4	2013/2014
MN421554	GI-4	GI-P4	2013/2014
MN421555	GI-4	GI-P4	2013/2014
MN421559	GI-4	GI-P4	2013/2014
MN421565	GI-4	GI-P4	2013/2014
MN421566	GI-4	GI-P4	2013/2014
MN421567	GI-4	GI-P4	2013/2014
MN421568	GI-4	GI-P4	2013/2014
MN421574	GI-4	GI-P4	2014/2015
MN421578	GI-4	GI-P4	2014/2015
MN421581	GI-4	GI-P4	2014/2015
MN421582	GI-4	GI-P4	2014/2015
MN421586	GI-4	GI-P4	2014/2015
MN421589	GI-4	GI-P4	2014/2015
MN421591	GI-4	GI-P4	2014/2015
MN421592	GI-4	GI-P4	2014/2015
MN421594	GI-4	GI-P4	2014/2015
MN421597	GI-4	GI-P4	2014/2015
MN421599	GI-4	GI-P4	2014/2015
MN421602	GI-4	GI-P4	2014/2015
MN421604	GI-4	GI-P4	2014/2015
MN421606	GI-4	GI-P4	2014/2015
MN421607	GI-4	GI-P4	2014/2015
MN421610	GI-4	GI-P4	2014/2015
MN421613	GI-4	GI-P4	2014/2015
MN421615	GI-4	GI-P4	2014/2015
MN421616	GI-4	GI-P4	2014/2015
MN421701	GI-4	GI-P4	2014/2015
MW356809	GI-4	GI-P4	2014/2015
MW649127	GI-4	GI-P4	2014/2015
KY210912	GI-4	GI-P4	2015/2016
MN421617	GI-4	GI-P4	2015/2016
MN421618	GI-4	GI-P4	2015/2016
MN421620	GI-4	GI-P4	2015/2016
MN421630	GI-4	GI-P4	2015/2016
MN421648	GI-4	GI-P4	2015/2016
MN421704	GI-4	GI-P4	2015/2016
MN421708	GI-4	GI-P4	2015/2016
MN421711	GI-4	GI-P4	2015/2016
MN421714	GI-4	GI-P4	2015/2016
MN421722	GI-4	GI-P4	2015/2016
MN421724	GI-4	GI-P4	2015/2016
MN421727	GI-4	GI-P4	2015/2016
MN421734	GI-4	GI-P4	2015/2016
MK280860	GI-4	GI-P4	2017/2018
MK280886	GI-4	GI-P4	2017/2018
MK280887	GI-4	GI-P4	2017/2018
MK956177	GI-4	GI-P4	2017/2018
MN421657	GI-4	GI-P4	2017/2018
MN421664	GI-4	GI-P4	2017/2018
MN421668	GI-4	GI-P4	2017/2018
MN421749	GI-4	GI-P4	2017/2018
MN421751	GI-4	GI-P4	2017/2018
MN421764	GI-4	GI-P4	2017/2018
MN421771	GI-4	GI-P4	2017/2018
MN421783	GI-4	GI-P4	2017/2018
MN421788	GI-4	GI-P4	2017/2018
MN421790	GI-4	GI-P4	2017/2018
MW349971	GI-4	GI-P4	2017/2018
MW349972	GI-4	GI-P4	2017/2018
MW349973	GI-4	GI-P4	2017/2018
MZ021971	GI-4	GI-P4	2017/2018
OM182816	GI-4	GI-P4	2017/2018
OM182817	GI-4	GI-P4	2017/2018
OM182818	GI-4	GI-P4	2017/2018
OM182819	GI-4	GI-P4	2017/2018
OM182820	GI-4	GI-P4	2017/2018
MN186389	GI-4	GI-P4	2018/2019
MN416765	GI-4	GI-P4	2018/2019
MN938460	GI-4	GI-P4	2018/2019
MN938461	GI-4	GI-P4	2018/2019
MT491997	GI-4	GI-P4	2018/2019
MT491998	GI-4	GI-P4	2018/2019
MZ021892	GI-4	GI-P4	2018/2019
MZ021991	GI-4	GI-P4	2018/2019
MZ021996	GI-4	GI-P4	2018/2019
MZ021899	GI-4	GI-P4	2019/2020
MZ021900	GI-4	GI-P4	2019/2020
MZ022010	GI-4	GI-P4	2019/2020
MZ022013	GI-4	GI-P4	2019/2020
MZ022015	GI-4	GI-P4	2019/2020
MZ022017	GI-4	GI-P4	2019/2020
MZ022020	GI-4	GI-P4	2019/2020
MZ022022	GI-4	GI-P4	2019/2020
OM182821	GI-4	GI-P4	2019/2020
LC646338	GI-4	GI-P4	2020/2021
MW578740	GI-6	GI-P11	2002/2003
MW644787	GI-6	GI-P11	2002/2003
MW578749	GI-6	GI-P11	2003/2004
MW578750	GI-6	GI-P11	2003/2004
MW647674	GI-6	GI-P11	2003/2004
MW680991	GI-6	GI-P11	2003/2004
MW680992	GI-6	GI-P11	2003/2004
LC122694	GI-6	GI-P11	2005/2006
MW644800	GI-6	GI-P11	2005/2006
GU186913	GI-6	GI-P11	2006/2007
LC122692	GI-6	GI-P11	2007/2008
LC122695	GI-6	GI-P11	2008/2009
MN421685	GI-6	GI-P11	2008/2009
MN421686	GI-6	GI-P11	2008/2009
LC122693	GI-6	GI-P11	2009/2010
LC122696	GI-6	GI-P11	2009/2010
MN421688	GI-6	GI-P11	2009/2010
MN421690	GI-6	GI-P11	2009/2010
MN421695	GI-6	GI-P11	2009/2010
LC122691	GI-6	GI-P11	2012/2013
LC122697	GI-6	GI-P11	2012/2013
MN508755	GI-6	GI-P11	2012/2013
KM036372	GI-6	GI-P11	2013/2014
MG023187	GI-6	GI-P11	2013/2014
MK789655	GI-6	GI-P11	2013/2014
MK789656	GI-6	GI-P11	2013/2014
MG585903	GI-6	GI-P11	2014/2015
MG585909	GI-6	GI-P11	2014/2015
KY210909	GI-6	GI-P11	2015/2016
KY210910	GI-6	GI-P11	2015/2016
KY210911	GI-6	GI-P11	2015/2016
MG585922	GI-6	GI-P11	2015/2016
MG585923	GI-6	GI-P11	2015/2016
MG585925	GI-6	GI-P11	2015/2016
MH469172	GI-6	GI-P11	2015/2016
MN421716	GI-6	GI-P11	2015/2016
MZ227264	GI-6	GI-P11	2015/2016
MZ227265	GI-6	GI-P11	2015/2016
KY653723	GI-6	GI-P11	2016/2017
MG585926	GI-6	GI-P11	2016/2017
MG585929	GI-6	GI-P11	2016/2017
MG585934	GI-6	GI-P11	2016/2017
MG585936	GI-6	GI-P11	2016/2017
MK236608	GI-6	GI-P11	2016/2017
MK236609	GI-6	GI-P11	2016/2017
MK236610	GI-6	GI-P11	2016/2017
MK236611	GI-6	GI-P11	2016/2017
MK280862	GI-6	GI-P11	2016/2017
MK280863	GI-6	GI-P11	2016/2017
MK280864	GI-6	GI-P11	2016/2017
MK280869	GI-6	GI-P11	2016/2017
MK280883	GI-6	GI-P11	2016/2017
MH517595	GI-6	GI-P11	2017/2018
MK280875	GI-6	GI-P11	2017/2018
MK280882	GI-6	GI-P11	2017/2018
MK280884	GI-6	GI-P11	2017/2018
MK692739	GI-6	GI-P11	2017/2018
MK692740	GI-6	GI-P11	2017/2018
MK692741	GI-6	GI-P11	2017/2018
MK692742	GI-6	GI-P11	2017/2018
MK692743	GI-6	GI-P11	2017/2018
MK692748	GI-6	GI-P11	2017/2018
MK692749	GI-6	GI-P11	2017/2018
MN226991	GI-6	GI-P11	2017/2018
MN421753	GI-6	GI-P11	2017/2018
MN508756	GI-6	GI-P11	2017/2018
MT357996	GI-6	GI-P11	2017/2018
MT372477	GI-6	GI-P11	2017/2018
MZ373204	GI-6	GI-P11	2017/2018
OM182825	GI-6	GI-P11	2017/2018
OM182826	GI-6	GI-P11	2017/2018
OM182827	GI-6	GI-P11	2017/2018
OM182828	GI-6	GI-P11	2017/2018
MN186390	GI-6	GI-P11	2018/2019
MT357995	GI-6	GI-P11	2018/2019
MW243609	GI-6	GI-P11	2018/2019
MW243610	GI-6	GI-P11	2018/2019
MZ021891	GI-6	GI-P11	2018/2019
ON042351	GI-6	GI-P11	2018/2019
ON042352	GI-6	GI-P11	2018/2019
MZ022012	GI-6	GI-P11	2019/2020
MZ022016	GI-6	GI-P11	2019/2020
LC644990	GI-6	GI-P11	2020/2021
LC644991	GI-6	GI-P11	2020/2021
LC646337	GI-6	GI-P11	2020/2021
LC646339	GI-6	GI-P11	2020/2021
OM899811	GI-6	GI-P11	2021/2022
OM899812	GI-6	GI-P11	2021/2022
OM899813	GI-6	GI-P11	2021/2022
LC122699	GI-6	GI-P6	2011/2012
LC122698	GI-6	GI-P6	2012/2013
LC122700	GI-6	GI-P6	2012/2013
LC122701	GI-6	GI-P6	2012/2013
LC122702	GI-6	GI-P6	2012/2013
MW305501	GI-6	GI-P6	2012/2013
MW305502	GI-6	GI-P6	2012/2013
MW305503	GI-6	GI-P6	2012/2013
MW305505	GI-6	GI-P6	2012/2013
MG585896	GI-6	GI-P6	2013/2014
KP027330	GI-6	GI-P6	2014/2015
MG585901	GI-6	GI-P6	2014/2015
MG585902	GI-6	GI-P6	2014/2015
MN421593	GI-6	GI-P6	2014/2015
MN421600	GI-6	GI-P6	2014/2015
MN421608	GI-6	GI-P6	2014/2015
MN421614	GI-6	GI-P6	2014/2015
MN421699	GI-6	GI-P6	2014/2015
MW325974	GI-6	GI-P6	2014/2015
MW368601	GI-6	GI-P6	2014/2015
MG557652	GI-6	GI-P6	2015/2016
MN421619	GI-6	GI-P6	2015/2016
MN421622	GI-6	GI-P6	2015/2016
MN421635	GI-6	GI-P6	2015/2016
MN421637	GI-6	GI-P6	2015/2016
MN421638	GI-6	GI-P6	2015/2016
MN421706	GI-6	GI-P6	2015/2016
MN421709	GI-6	GI-P6	2015/2016
MN421712	GI-6	GI-P6	2015/2016
MN421713	GI-6	GI-P6	2015/2016
MN421717	GI-6	GI-P6	2015/2016
MN421718	GI-6	GI-P6	2015/2016
MN421721	GI-6	GI-P6	2015/2016
MN421730	GI-6	GI-P6	2015/2016
MN421732	GI-6	GI-P6	2015/2016
MK280867	GI-6	GI-P6	2016/2017
MK280871	GI-6	GI-P6	2016/2017
MK280876	GI-6	GI-P6	2017/2018
MK280877	GI-6	GI-P6	2017/2018
MK692752	GI-6	GI-P6	2017/2018
MT742776	GI-6	GI-P6	2017/2018
MT742779	GI-6	GI-P6	2017/2018
MT742780	GI-6	GI-P6	2017/2018
MT742781	GI-6	GI-P6	2017/2018
MZ298349	GI-6	GI-P6	2017/2018
MZ298350	GI-6	GI-P6	2017/2018
MZ298351	GI-6	GI-P6	2017/2018
MZ298352	GI-6	GI-P6	2017/2018
MZ298353	GI-6	GI-P6	2017/2018
MZ298354	GI-6	GI-P6	2017/2018
MZ298355	GI-6	GI-P6	2017/2018
MZ298356	GI-6	GI-P6	2017/2018
MZ298357	GI-6	GI-P6	2017/2018
MZ298358	GI-6	GI-P6	2017/2018
MZ298359	GI-6	GI-P6	2018/2019
ON042349	GI-6	GI-P6	2018/2019
ON042350	GI-6	GI-P6	2018/2019
MZ021897	GI-6	GI-P6	2019/2020
MW800354	GI-7	GI-P6	2013/2014
LC122720	GI-7	GI-P7	2006/2007
LC122721	GI-7	GI-P7	2008/2009
MN421678	GI-7	GI-P7	2008/2009
MN421683	GI-7	GI-P7	2008/2009
MW305485	GI-7	GI-P7	2008/2009
MW305486	GI-7	GI-P7	2008/2009
LC122722	GI-7	GI-P7	2009/2010
MN421687	GI-7	GI-P7	2009/2010
MN421693	GI-7	GI-P7	2009/2010
MW305483	GI-7	GI-P7	2009/2010
JN899243	GI-7	GI-P7	2010/2011
KX907729	GI-7	GI-P7	2010/2011
MH271651	GI-7	GI-P7	2010/2011
KU311161	GI-7	GI-P7	2012/2013
MW326132	GI-7	GI-P7	2012/2013
MW356807	GI-7	GI-P7	2012/2013
KX907730	GI-7	GI-P7	2013/2014
LC122723	GI-7	GI-P7	2013/2014
MH271652	GI-7	GI-P7	2013/2014
MH271653	GI-7	GI-P7	2013/2014
MN421553	GI-7	GI-P7	2013/2014
MN421558	GI-7	GI-P7	2013/2014
MN421561	GI-7	GI-P7	2013/2014
MT372462	GI-7	GI-P7	2013/2014
MW305488	GI-7	GI-P7	2013/2014
MW368598	GI-7	GI-P7	2013/2014
MW368599	GI-7	GI-P7	2013/2014
MZ215727	GI-7	GI-P7	2013/2014
MN421569	GI-7	GI-P7	2014/2015
MN421601	GI-7	GI-P7	2014/2015
MG557649	GI-7	GI-P7	2015/2016
MG557651	GI-7	GI-P7	2015/2016
MN421653	GI-7	GI-P7	2015/2016
MN421744	GI-7	GI-P7	2015/2016
MW356811	GI-7	GI-P7	2015/2016
MT357897	GI-7	GI-P7	2016/2017
MT357898	GI-7	GI-P7	2016/2017
MT357899	GI-7	GI-P7	2016/2017
MZ298338	GI-7	GI-P7	2016/2017
MZ298339	GI-7	GI-P7	2016/2017
MH393584	GI-7	GI-P7	2017/2018
MH393585	GI-7	GI-P7	2017/2018
MH393586	GI-7	GI-P7	2017/2018
MH393587	GI-7	GI-P7	2017/2018
MN421747	GI-7	GI-P7	2017/2018
MN421756	GI-7	GI-P7	2017/2018
MN421763	GI-7	GI-P7	2017/2018
MN421765	GI-7	GI-P7	2017/2018
MN421774	GI-7	GI-P7	2017/2018
MN421785	GI-7	GI-P7	2017/2018
MN453674	GI-7	GI-P7	2017/2018
MN453675	GI-7	GI-P7	2017/2018
MN453676	GI-7	GI-P7	2017/2018
MN453677	GI-7	GI-P7	2017/2018
MN453678	GI-7	GI-P7	2017/2018
MN453679	GI-7	GI-P7	2017/2018
MN453680	GI-7	GI-P7	2017/2018
MN453681	GI-7	GI-P7	2017/2018
MT008459	GI-7	GI-P7	2017/2018
MT357994	GI-7	GI-P7	2017/2018
MT372469	GI-7	GI-P7	2017/2018
MT626025	GI-7	GI-P7	2017/2018
MT908121	GI-7	GI-P7	2017/2018
MZ021968	GI-7	GI-P7	2017/2018
MZ021970	GI-7	GI-P7	2017/2018
MZ298340	GI-7	GI-P7	2017/2018
MZ298341	GI-7	GI-P7	2017/2018
MZ298342	GI-7	GI-P7	2017/2018
MZ298343	GI-7	GI-P7	2017/2018
MZ298344	GI-7	GI-P7	2017/2018
MZ298345	GI-7	GI-P7	2017/2018
MZ298346	GI-7	GI-P7	2017/2018
MZ021888	GI-7	GI-P7	2018/2019
MZ021983	GI-7	GI-P7	2018/2019
MZ021987	GI-7	GI-P7	2018/2019
MZ021988	GI-7	GI-P7	2018/2019
MZ021990	GI-7	GI-P7	2018/2019
MZ021993	GI-7	GI-P7	2018/2019
MZ021994	GI-7	GI-P7	2018/2019
MZ022001	GI-7	GI-P7	2018/2019
MZ298347	GI-7	GI-P7	2018/2019
MZ298348	GI-7	GI-P7	2018/2019
MZ470609	GI-7	GI-P7	2018/2019
ON042354	GI-7	GI-P7	2018/2019
MT492001	GI-7	GI-P7	2019/2020
MT492065	GI-7	GI-P7	2019/2020
MZ021898	GI-7	GI-P7	2019/2020
LC644988	GI-7	GI-P7	2020/2021
LC644989	GI-7	GI-P7	2020/2021
LC646334	GI-7	GI-P7	2020/2021
LC646335	GI-7	GI-P7	2020/2021
MK692751	GI-7	GI-P9	2017/2018
MW205582	GII-2	GII-P16	1904/1905
MW205584	GII-2	GII-P16	1904/1905
MF972309	GII-2	GII-P16	2006/2007
JQ751039	GII-2	GII-P16	2009/2010
JQ751040	GII-2	GII-P16	2009/2010
JQ751041	GII-2	GII-P16	2009/2010
JX439783	GII-2	GII-P16	2009/2010
JX480617	GII-2	GII-P16	2009/2010
KP202189	GII-2	GII-P16	2009/2010
AB629946	GII-2	GII-P16	2010/2011
JX480618	GII-2	GII-P16	2010/2011
JX480619	GII-2	GII-P16	2010/2011
JX480620	GII-2	GII-P16	2010/2011
JX480621	GII-2	GII-P16	2010/2011
JX480622	GII-2	GII-P16	2010/2011
JX480623	GII-2	GII-P16	2010/2011
KC110856	GII-2	GII-P16	2010/2011
KC464505	GII-2	GII-P16	2010/2011
KJ156605	GII-2	GII-P16	2010/2011
KJ407074	GII-2	GII-P16	2010/2011
KM044122	GII-2	GII-P16	2010/2011
KM044166	GII-2	GII-P16	2010/2011
LC122833	GII-2	GII-P16	2010/2011
LC122835	GII-2	GII-P16	2010/2011
LC122839	GII-2	GII-P16	2010/2011
LC122840	GII-2	GII-P16	2010/2011
MF621948	GII-2	GII-P16	2010/2011
MF621949	GII-2	GII-P16	2010/2011
MF621950	GII-2	GII-P16	2010/2011
MF621951	GII-2	GII-P16	2010/2011
MF621952	GII-2	GII-P16	2010/2011
MF621953	GII-2	GII-P16	2010/2011
MF621954	GII-2	GII-P16	2010/2011
MF621955	GII-2	GII-P16	2010/2011
MF621956	GII-2	GII-P16	2010/2011
MF621957	GII-2	GII-P16	2010/2011
MW661246	GII-2	GII-P16	2010/2011
MZ291626	GII-2	GII-P16	2010/2011
JX439906	GII-2	GII-P16	2011/2012
KC110857	GII-2	GII-P16	2011/2012
KJ145320	GII-2	GII-P16	2011/2012
KJ145321	GII-2	GII-P16	2011/2012
LC122834	GII-2	GII-P16	2011/2012
LC122836	GII-2	GII-P16	2011/2012
LC122837	GII-2	GII-P16	2011/2012
LC122838	GII-2	GII-P16	2011/2012
LC122844	GII-2	GII-P16	2011/2012
KT239611	GII-2	GII-P16	2012/2013
KT239612	GII-2	GII-P16	2012/2013
LC122845	GII-2	GII-P16	2012/2013
LC122847	GII-2	GII-P16	2012/2013
LC122849	GII-2	GII-P16	2012/2013
LC122850	GII-2	GII-P16	2012/2013
KY471409	GII-2	GII-P16	2013/2014
LC122841	GII-2	GII-P16	2013/2014
LC122842	GII-2	GII-P16	2013/2014
LC122843	GII-2	GII-P16	2013/2014
LC122846	GII-2	GII-P16	2013/2014
LC122848	GII-2	GII-P16	2013/2014
MK752949	GII-2	GII-P16	2013/2014
MK762626	GII-2	GII-P16	2013/2014
MW661249	GII-2	GII-P16	2013/2014
KX458250	GII-2	GII-P16	2014/2015
KY457721	GII-2	GII-P16	2014/2015
KY457722	GII-2	GII-P16	2014/2015
KY457723	GII-2	GII-P16	2014/2015
KY457724	GII-2	GII-P16	2014/2015
KY457725	GII-2	GII-P16	2014/2015
LC213885	GII-2	GII-P16	2014/2015
MG585795	GII-2	GII-P16	2014/2015
MN461038	GII-2	GII-P16	2014/2015
MT233270	GII-2	GII-P16	2014/2015
MF372824	GII-2	GII-P16	2015/2016
MF372825	GII-2	GII-P16	2015/2016
MF372826	GII-2	GII-P16	2015/2016
MF372827	GII-2	GII-P16	2015/2016
MF372828	GII-2	GII-P16	2015/2016
MF372829	GII-2	GII-P16	2015/2016
MF372830	GII-2	GII-P16	2015/2016
MF372831	GII-2	GII-P16	2015/2016
MF972307	GII-2	GII-P16	2015/2016
MG585772	GII-2	GII-P16	2015/2016
MG585781	GII-2	GII-P16	2015/2016
MK753035	GII-2	GII-P16	2015/2016
MW326127	GII-2	GII-P16	2015/2016
MZ708528	GII-2	GII-P16	2015/2016
KY357449	GII-2	GII-P16	2016/2017
KY357450	GII-2	GII-P16	2016/2017
KY357451	GII-2	GII-P16	2016/2017
KY357452	GII-2	GII-P16	2016/2017
KY357453	GII-2	GII-P16	2016/2017
KY357454	GII-2	GII-P16	2016/2017
KY357455	GII-2	GII-P16	2016/2017
KY357456	GII-2	GII-P16	2016/2017
KY357457	GII-2	GII-P16	2016/2017
KY357458	GII-2	GII-P16	2016/2017
KY357459	GII-2	GII-P16	2016/2017
KY357460	GII-2	GII-P16	2016/2017
KY357461	GII-2	GII-P16	2016/2017
KY357462	GII-2	GII-P16	2016/2017
KY421121	GII-2	GII-P16	2016/2017
KY421122	GII-2	GII-P16	2016/2017
KY457726	GII-2	GII-P16	2016/2017
KY457727	GII-2	GII-P16	2016/2017
KY457728	GII-2	GII-P16	2016/2017
KY457729	GII-2	GII-P16	2016/2017
KY457730	GII-2	GII-P16	2016/2017
KY457731	GII-2	GII-P16	2016/2017
KY457732	GII-2	GII-P16	2016/2017
KY457733	GII-2	GII-P16	2016/2017
KY457734	GII-2	GII-P16	2016/2017
KY457735	GII-2	GII-P16	2016/2017
KY457736	GII-2	GII-P16	2016/2017
KY635865	GII-2	GII-P16	2016/2017
KY635866	GII-2	GII-P16	2016/2017
KY635867	GII-2	GII-P16	2016/2017
KY635868	GII-2	GII-P16	2016/2017
KY635869	GII-2	GII-P16	2016/2017
KY635870	GII-2	GII-P16	2016/2017
KY635871	GII-2	GII-P16	2016/2017
KY635872	GII-2	GII-P16	2016/2017
KY635873	GII-2	GII-P16	2016/2017
KY635874	GII-2	GII-P16	2016/2017
KY635875	GII-2	GII-P16	2016/2017
KY771081	GII-2	GII-P16	2016/2017
KY806290	GII-2	GII-P16	2016/2017
KY806291	GII-2	GII-P16	2016/2017
KY806292	GII-2	GII-P16	2016/2017
KY806293	GII-2	GII-P16	2016/2017
KY806294	GII-2	GII-P16	2016/2017
KY806295	GII-2	GII-P16	2016/2017
KY806296	GII-2	GII-P16	2016/2017
KY806297	GII-2	GII-P16	2016/2017
KY806298	GII-2	GII-P16	2016/2017
KY806299	GII-2	GII-P16	2016/2017
KY806300	GII-2	GII-P16	2016/2017
KY806301	GII-2	GII-P16	2016/2017
KY817510	GII-2	GII-P16	2016/2017
KY817511	GII-2	GII-P16	2016/2017
KY817512	GII-2	GII-P16	2016/2017
KY817513	GII-2	GII-P16	2016/2017
KY817514	GII-2	GII-P16	2016/2017
KY817515	GII-2	GII-P16	2016/2017
KY817516	GII-2	GII-P16	2016/2017
KY817517	GII-2	GII-P16	2016/2017
KY817518	GII-2	GII-P16	2016/2017
KY817519	GII-2	GII-P16	2016/2017
KY817520	GII-2	GII-P16	2016/2017
KY817521	GII-2	GII-P16	2016/2017
KY817734	GII-2	GII-P16	2016/2017
KY817735	GII-2	GII-P16	2016/2017
KY817736	GII-2	GII-P16	2016/2017
KY817737	GII-2	GII-P16	2016/2017
KY817738	GII-2	GII-P16	2016/2017
KY817739	GII-2	GII-P16	2016/2017
KY817740	GII-2	GII-P16	2016/2017
KY817741	GII-2	GII-P16	2016/2017
KY865306	GII-2	GII-P16	2016/2017
KY865307	GII-2	GII-P16	2016/2017
KY905336	GII-2	GII-P16	2016/2017
KY905337	GII-2	GII-P16	2016/2017
KY905338	GII-2	GII-P16	2016/2017
LC213886	GII-2	GII-P16	2016/2017
LC213887	GII-2	GII-P16	2016/2017
LC213888	GII-2	GII-P16	2016/2017
LC213889	GII-2	GII-P16	2016/2017
LC213890	GII-2	GII-P16	2016/2017
LC213891	GII-2	GII-P16	2016/2017
LC213892	GII-2	GII-P16	2016/2017
LC213893	GII-2	GII-P16	2016/2017
LC213894	GII-2	GII-P16	2016/2017
LC213895	GII-2	GII-P16	2016/2017
LC213896	GII-2	GII-P16	2016/2017
LC213897	GII-2	GII-P16	2016/2017
LC213898	GII-2	GII-P16	2016/2017
LC213899	GII-2	GII-P16	2016/2017
LC213900	GII-2	GII-P16	2016/2017
LC213901	GII-2	GII-P16	2016/2017
LC325213	GII-2	GII-P16	2016/2017
LC325214	GII-2	GII-P16	2016/2017
LC325215	GII-2	GII-P16	2016/2017
LC325216	GII-2	GII-P16	2016/2017
LC385985	GII-2	GII-P16	2016/2017
LC385986	GII-2	GII-P16	2016/2017
LC385987	GII-2	GII-P16	2016/2017
LC385988	GII-2	GII-P16	2016/2017
LC385989	GII-2	GII-P16	2016/2017
LC385990	GII-2	GII-P16	2016/2017
LC385991	GII-2	GII-P16	2016/2017
LC385992	GII-2	GII-P16	2016/2017
LC385993	GII-2	GII-P16	2016/2017
LC385994	GII-2	GII-P16	2016/2017
LC385995	GII-2	GII-P16	2016/2017
LC385996	GII-2	GII-P16	2016/2017
LC385998	GII-2	GII-P16	2016/2017
LC385999	GII-2	GII-P16	2016/2017
LC386000	GII-2	GII-P16	2016/2017
LC386001	GII-2	GII-P16	2016/2017
LC386003	GII-2	GII-P16	2016/2017
LC386004	GII-2	GII-P16	2016/2017
LC413791	GII-2	GII-P16	2016/2017
LC413792	GII-2	GII-P16	2016/2017
LC413793	GII-2	GII-P16	2016/2017
LC413794	GII-2	GII-P16	2016/2017
LC413795	GII-2	GII-P16	2016/2017
LC413796	GII-2	GII-P16	2016/2017
LC413797	GII-2	GII-P16	2016/2017
LC413798	GII-2	GII-P16	2016/2017
LC413799	GII-2	GII-P16	2016/2017
LC413800	GII-2	GII-P16	2016/2017
MF167650	GII-2	GII-P16	2016/2017
MF167651	GII-2	GII-P16	2016/2017
MF167652	GII-2	GII-P16	2016/2017
MF279924	GII-2	GII-P16	2016/2017
MF279925	GII-2	GII-P16	2016/2017
MF279926	GII-2	GII-P16	2016/2017
MF279927	GII-2	GII-P16	2016/2017
MF279928	GII-2	GII-P16	2016/2017
MF279929	GII-2	GII-P16	2016/2017
MF279930	GII-2	GII-P16	2016/2017
MF279931	GII-2	GII-P16	2016/2017
MF279932	GII-2	GII-P16	2016/2017
MF279933	GII-2	GII-P16	2016/2017
MF279934	GII-2	GII-P16	2016/2017
MF279935	GII-2	GII-P16	2016/2017
MF279936	GII-2	GII-P16	2016/2017
MF279937	GII-2	GII-P16	2016/2017
MF279938	GII-2	GII-P16	2016/2017
MF279939	GII-2	GII-P16	2016/2017
MF279940	GII-2	GII-P16	2016/2017
MF279941	GII-2	GII-P16	2016/2017
MF279942	GII-2	GII-P16	2016/2017
MF279943	GII-2	GII-P16	2016/2017
MF279944	GII-2	GII-P16	2016/2017
MF279945	GII-2	GII-P16	2016/2017
MF279946	GII-2	GII-P16	2016/2017
MF279947	GII-2	GII-P16	2016/2017
MF279948	GII-2	GII-P16	2016/2017
MF279949	GII-2	GII-P16	2016/2017
MF279950	GII-2	GII-P16	2016/2017
MF279951	GII-2	GII-P16	2016/2017
MF279952	GII-2	GII-P16	2016/2017
MF279953	GII-2	GII-P16	2016/2017
MF279954	GII-2	GII-P16	2016/2017
MF279955	GII-2	GII-P16	2016/2017
MF279956	GII-2	GII-P16	2016/2017
MF279957	GII-2	GII-P16	2016/2017
MF279958	GII-2	GII-P16	2016/2017
MF279959	GII-2	GII-P16	2016/2017
MF279960	GII-2	GII-P16	2016/2017
MF279961	GII-2	GII-P16	2016/2017
MF279962	GII-2	GII-P16	2016/2017
MF279963	GII-2	GII-P16	2016/2017
MF279964	GII-2	GII-P16	2016/2017
MF279965	GII-2	GII-P16	2016/2017
MF279966	GII-2	GII-P16	2016/2017
MF279967	GII-2	GII-P16	2016/2017
MF279968	GII-2	GII-P16	2016/2017
MF279969	GII-2	GII-P16	2016/2017
MF279970	GII-2	GII-P16	2016/2017
MF279971	GII-2	GII-P16	2016/2017
MF279972	GII-2	GII-P16	2016/2017
MF279973	GII-2	GII-P16	2016/2017
MF279974	GII-2	GII-P16	2016/2017
MF279975	GII-2	GII-P16	2016/2017
MF279976	GII-2	GII-P16	2016/2017
MF279977	GII-2	GII-P16	2016/2017
MF279978	GII-2	GII-P16	2016/2017
MF279979	GII-2	GII-P16	2016/2017
MF398694	GII-2	GII-P16	2016/2017
MF398695	GII-2	GII-P16	2016/2017
MF398696	GII-2	GII-P16	2016/2017
MF398699	GII-2	GII-P16	2016/2017
MF398701	GII-2	GII-P16	2016/2017
MF398702	GII-2	GII-P16	2016/2017
MF398703	GII-2	GII-P16	2016/2017
MF398704	GII-2	GII-P16	2016/2017
MF398705	GII-2	GII-P16	2016/2017
MF398706	GII-2	GII-P16	2016/2017
MF398708	GII-2	GII-P16	2016/2017
MF398710	GII-2	GII-P16	2016/2017
MF398711	GII-2	GII-P16	2016/2017
MF398712	GII-2	GII-P16	2016/2017
MF398713	GII-2	GII-P16	2016/2017
MF398714	GII-2	GII-P16	2016/2017
MF398715	GII-2	GII-P16	2016/2017
MF398716	GII-2	GII-P16	2016/2017
MF398717	GII-2	GII-P16	2016/2017
MF398718	GII-2	GII-P16	2016/2017
MF398719	GII-2	GII-P16	2016/2017
MF398720	GII-2	GII-P16	2016/2017
MF398721	GII-2	GII-P16	2016/2017
MF398722	GII-2	GII-P16	2016/2017
MF398724	GII-2	GII-P16	2016/2017
MF398725	GII-2	GII-P16	2016/2017
MF398726	GII-2	GII-P16	2016/2017
MF398727	GII-2	GII-P16	2016/2017
MF398728	GII-2	GII-P16	2016/2017
MF398729	GII-2	GII-P16	2016/2017
MF398730	GII-2	GII-P16	2016/2017
MF398731	GII-2	GII-P16	2016/2017
MF398734	GII-2	GII-P16	2016/2017
MF398735	GII-2	GII-P16	2016/2017
MF398736	GII-2	GII-P16	2016/2017
MF574094	GII-2	GII-P16	2016/2017
MF802521	GII-2	GII-P16	2016/2017
MF802522	GII-2	GII-P16	2016/2017
MF802523	GII-2	GII-P16	2016/2017
MF802524	GII-2	GII-P16	2016/2017
MF802525	GII-2	GII-P16	2016/2017
MF802526	GII-2	GII-P16	2016/2017
MF802527	GII-2	GII-P16	2016/2017
MF802528	GII-2	GII-P16	2016/2017
MF802529	GII-2	GII-P16	2016/2017
MF802530	GII-2	GII-P16	2016/2017
MF802531	GII-2	GII-P16	2016/2017
MF802532	GII-2	GII-P16	2016/2017
MF802533	GII-2	GII-P16	2016/2017
MF802534	GII-2	GII-P16	2016/2017
MF802535	GII-2	GII-P16	2016/2017
MF802536	GII-2	GII-P16	2016/2017
MF802537	GII-2	GII-P16	2016/2017
MF802538	GII-2	GII-P16	2016/2017
MF802539	GII-2	GII-P16	2016/2017
MF802540	GII-2	GII-P16	2016/2017
MF802541	GII-2	GII-P16	2016/2017
MF802542	GII-2	GII-P16	2016/2017
MF802543	GII-2	GII-P16	2016/2017
MF802544	GII-2	GII-P16	2016/2017
MF802545	GII-2	GII-P16	2016/2017
MF802546	GII-2	GII-P16	2016/2017
MF802547	GII-2	GII-P16	2016/2017
MF802548	GII-2	GII-P16	2016/2017
MF802549	GII-2	GII-P16	2016/2017
MF802551	GII-2	GII-P16	2016/2017
MF972301	GII-2	GII-P16	2016/2017
MF972302	GII-2	GII-P16	2016/2017
MF972303	GII-2	GII-P16	2016/2017
MF972304	GII-2	GII-P16	2016/2017
MF972305	GII-2	GII-P16	2016/2017
MF972306	GII-2	GII-P16	2016/2017
MF972308	GII-2	GII-P16	2016/2017
MG585786	GII-2	GII-P16	2016/2017
MG585788	GII-2	GII-P16	2016/2017
MG585789	GII-2	GII-P16	2016/2017
MG585797	GII-2	GII-P16	2016/2017
MG585802	GII-2	GII-P16	2016/2017
MG585811	GII-2	GII-P16	2016/2017
MG585815	GII-2	GII-P16	2016/2017
MG585827	GII-2	GII-P16	2016/2017
MG585828	GII-2	GII-P16	2016/2017
MG585829	GII-2	GII-P16	2016/2017
MG745985	GII-2	GII-P16	2016/2017
MG745986	GII-2	GII-P16	2016/2017
MG745987	GII-2	GII-P16	2016/2017
MG745988	GII-2	GII-P16	2016/2017
MG745989	GII-2	GII-P16	2016/2017
MG745990	GII-2	GII-P16	2016/2017
MG745991	GII-2	GII-P16	2016/2017
MG745992	GII-2	GII-P16	2016/2017
MG745993	GII-2	GII-P16	2016/2017
MG745994	GII-2	GII-P16	2016/2017
MG745995	GII-2	GII-P16	2016/2017
MG745996	GII-2	GII-P16	2016/2017
MG745997	GII-2	GII-P16	2016/2017
MG745998	GII-2	GII-P16	2016/2017
MG745999	GII-2	GII-P16	2016/2017
MG746000	GII-2	GII-P16	2016/2017
MG746001	GII-2	GII-P16	2016/2017
MG746002	GII-2	GII-P16	2016/2017
MG746003	GII-2	GII-P16	2016/2017
MG746004	GII-2	GII-P16	2016/2017
MG746005	GII-2	GII-P16	2016/2017
MG746006	GII-2	GII-P16	2016/2017
MG746007	GII-2	GII-P16	2016/2017
MG746008	GII-2	GII-P16	2016/2017
MG746009	GII-2	GII-P16	2016/2017
MG746010	GII-2	GII-P16	2016/2017
MG746011	GII-2	GII-P16	2016/2017
MG746012	GII-2	GII-P16	2016/2017
MG746013	GII-2	GII-P16	2016/2017
MG746014	GII-2	GII-P16	2016/2017
MG746015	GII-2	GII-P16	2016/2017
MG746016	GII-2	GII-P16	2016/2017
MG746017	GII-2	GII-P16	2016/2017
MG746018	GII-2	GII-P16	2016/2017
MG746019	GII-2	GII-P16	2016/2017
MG746020	GII-2	GII-P16	2016/2017
MG746021	GII-2	GII-P16	2016/2017
MG746022	GII-2	GII-P16	2016/2017
MG746023	GII-2	GII-P16	2016/2017
MG746024	GII-2	GII-P16	2016/2017
MG746025	GII-2	GII-P16	2016/2017
MG746026	GII-2	GII-P16	2016/2017
MG746027	GII-2	GII-P16	2016/2017
MG746028	GII-2	GII-P16	2016/2017
MG746029	GII-2	GII-P16	2016/2017
MG746030	GII-2	GII-P16	2016/2017
MG746031	GII-2	GII-P16	2016/2017
MG746032	GII-2	GII-P16	2016/2017
MG746033	GII-2	GII-P16	2016/2017
MG746034	GII-2	GII-P16	2016/2017
MG746035	GII-2	GII-P16	2016/2017
MG746036	GII-2	GII-P16	2016/2017
MG746037	GII-2	GII-P16	2016/2017
MG746038	GII-2	GII-P16	2016/2017
MG746039	GII-2	GII-P16	2016/2017
MG746040	GII-2	GII-P16	2016/2017
MG746041	GII-2	GII-P16	2016/2017
MG746042	GII-2	GII-P16	2016/2017
MG746043	GII-2	GII-P16	2016/2017
MG746044	GII-2	GII-P16	2016/2017
MG746045	GII-2	GII-P16	2016/2017
MG763354	GII-2	GII-P16	2016/2017
MG763355	GII-2	GII-P16	2016/2017
MG763356	GII-2	GII-P16	2016/2017
MG763357	GII-2	GII-P16	2016/2017
MG763358	GII-2	GII-P16	2016/2017
MG763359	GII-2	GII-P16	2016/2017
MG763360	GII-2	GII-P16	2016/2017
MG763361	GII-2	GII-P16	2016/2017
MG763362	GII-2	GII-P16	2016/2017
MG763363	GII-2	GII-P16	2016/2017
MG763365	GII-2	GII-P16	2016/2017
MG763366	GII-2	GII-P16	2016/2017
MG763367	GII-2	GII-P16	2016/2017
MG763368	GII-2	GII-P16	2016/2017
MG763369	GII-2	GII-P16	2016/2017
MG763370	GII-2	GII-P16	2016/2017
MG763371	GII-2	GII-P16	2016/2017
MG763372	GII-2	GII-P16	2016/2017
MG763373	GII-2	GII-P16	2016/2017
MG763381	GII-2	GII-P16	2016/2017
MG763382	GII-2	GII-P16	2016/2017
MG763383	GII-2	GII-P16	2016/2017
MG763384	GII-2	GII-P16	2016/2017
MG763385	GII-2	GII-P16	2016/2017
MG763386	GII-2	GII-P16	2016/2017
MG763387	GII-2	GII-P16	2016/2017
MG763388	GII-2	GII-P16	2016/2017
MG763389	GII-2	GII-P16	2016/2017
MG763390	GII-2	GII-P16	2016/2017
MG763391	GII-2	GII-P16	2016/2017
MG763415	GII-2	GII-P16	2016/2017
MG763417	GII-2	GII-P16	2016/2017
MG763419	GII-2	GII-P16	2016/2017
MG763421	GII-2	GII-P16	2016/2017
MG763425	GII-2	GII-P16	2016/2017
MG892919	GII-2	GII-P16	2016/2017
MG892923	GII-2	GII-P16	2016/2017
MG892924	GII-2	GII-P16	2016/2017
MG892957	GII-2	GII-P16	2016/2017
MG892958	GII-2	GII-P16	2016/2017
MG892959	GII-2	GII-P16	2016/2017
MG892960	GII-2	GII-P16	2016/2017
MG892961	GII-2	GII-P16	2016/2017
MG892962	GII-2	GII-P16	2016/2017
MG892963	GII-2	GII-P16	2016/2017
MG892964	GII-2	GII-P16	2016/2017
MG892965	GII-2	GII-P16	2016/2017
MG892968	GII-2	GII-P16	2016/2017
MG892969	GII-2	GII-P16	2016/2017
MG892970	GII-2	GII-P16	2016/2017
MG892971	GII-2	GII-P16	2016/2017
MG892972	GII-2	GII-P16	2016/2017
MG892973	GII-2	GII-P16	2016/2017
MG892974	GII-2	GII-P16	2016/2017
MG892975	GII-2	GII-P16	2016/2017
MG892976	GII-2	GII-P16	2016/2017
MG892978	GII-2	GII-P16	2016/2017
MG892980	GII-2	GII-P16	2016/2017
MG892981	GII-2	GII-P16	2016/2017
MG892982	GII-2	GII-P16	2016/2017
MG892983	GII-2	GII-P16	2016/2017
MG892984	GII-2	GII-P16	2016/2017
MG892985	GII-2	GII-P16	2016/2017
MG892986	GII-2	GII-P16	2016/2017
MG892988	GII-2	GII-P16	2016/2017
MG892989	GII-2	GII-P16	2016/2017
MG892990	GII-2	GII-P16	2016/2017
MG892991	GII-2	GII-P16	2016/2017
MG892992	GII-2	GII-P16	2016/2017
MG892993	GII-2	GII-P16	2016/2017
MH041321	GII-2	GII-P16	2016/2017
MH041322	GII-2	GII-P16	2016/2017
MH057762	GII-2	GII-P16	2016/2017
MH191301	GII-2	GII-P16	2016/2017
MH191302	GII-2	GII-P16	2016/2017
MH191303	GII-2	GII-P16	2016/2017
MH191304	GII-2	GII-P16	2016/2017
MH393564	GII-2	GII-P16	2016/2017
MH393565	GII-2	GII-P16	2016/2017
MH393566	GII-2	GII-P16	2016/2017
MH806423	GII-2	GII-P16	2016/2017
MH806424	GII-2	GII-P16	2016/2017
MH806425	GII-2	GII-P16	2016/2017
MH806426	GII-2	GII-P16	2016/2017
MH806427	GII-2	GII-P16	2016/2017
MH806428	GII-2	GII-P16	2016/2017
MH806429	GII-2	GII-P16	2016/2017
MH806433	GII-2	GII-P16	2016/2017
MH842206	GII-2	GII-P16	2016/2017
MH842207	GII-2	GII-P16	2016/2017
MH842208	GII-2	GII-P16	2016/2017
MH842209	GII-2	GII-P16	2016/2017
MH842210	GII-2	GII-P16	2016/2017
MH842211	GII-2	GII-P16	2016/2017
MH842215	GII-2	GII-P16	2016/2017
MH842216	GII-2	GII-P16	2016/2017
MK120313	GII-2	GII-P16	2016/2017
MK120314	GII-2	GII-P16	2016/2017
MK280888	GII-2	GII-P16	2016/2017
MK280893	GII-2	GII-P16	2016/2017
MK280908	GII-2	GII-P16	2016/2017
MK280933	GII-2	GII-P16	2016/2017
MK280936	GII-2	GII-P16	2016/2017
MK280943	GII-2	GII-P16	2016/2017
MK280961	GII-2	GII-P16	2016/2017
MK340748	GII-2	GII-P16	2016/2017
MK590972	GII-2	GII-P16	2016/2017
MK590973	GII-2	GII-P16	2016/2017
MK590974	GII-2	GII-P16	2016/2017
MK603021	GII-2	GII-P16	2016/2017
MK603022	GII-2	GII-P16	2016/2017
MK603024	GII-2	GII-P16	2016/2017
MK603025	GII-2	GII-P16	2016/2017
MK603026	GII-2	GII-P16	2016/2017
MK614124	GII-2	GII-P16	2016/2017
MK614125	GII-2	GII-P16	2016/2017
MK614126	GII-2	GII-P16	2016/2017
MK614127	GII-2	GII-P16	2016/2017
MK614142	GII-2	GII-P16	2016/2017
MK648237	GII-2	GII-P16	2016/2017
MK648238	GII-2	GII-P16	2016/2017
MK648239	GII-2	GII-P16	2016/2017
MK648240	GII-2	GII-P16	2016/2017
MK671480	GII-2	GII-P16	2016/2017
MK671481	GII-2	GII-P16	2016/2017
MK671482	GII-2	GII-P16	2016/2017
MK671483	GII-2	GII-P16	2016/2017
MK671484	GII-2	GII-P16	2016/2017
MK720507	GII-2	GII-P16	2016/2017
MK720508	GII-2	GII-P16	2016/2017
MK720509	GII-2	GII-P16	2016/2017
MK720510	GII-2	GII-P16	2016/2017
MK720511	GII-2	GII-P16	2016/2017
MK720512	GII-2	GII-P16	2016/2017
MK720513	GII-2	GII-P16	2016/2017
MK720514	GII-2	GII-P16	2016/2017
MK720515	GII-2	GII-P16	2016/2017
MK720516	GII-2	GII-P16	2016/2017
MK720517	GII-2	GII-P16	2016/2017
MK720518	GII-2	GII-P16	2016/2017
MK720519	GII-2	GII-P16	2016/2017
MK720520	GII-2	GII-P16	2016/2017
MK720521	GII-2	GII-P16	2016/2017
MK720522	GII-2	GII-P16	2016/2017
MK720523	GII-2	GII-P16	2016/2017
MK720524	GII-2	GII-P16	2016/2017
MK720526	GII-2	GII-P16	2016/2017
MK720527	GII-2	GII-P16	2016/2017
MK720528	GII-2	GII-P16	2016/2017
MK720529	GII-2	GII-P16	2016/2017
MK720530	GII-2	GII-P16	2016/2017
MK720531	GII-2	GII-P16	2016/2017
MK720532	GII-2	GII-P16	2016/2017
MK720533	GII-2	GII-P16	2016/2017
MK720534	GII-2	GII-P16	2016/2017
MK720535	GII-2	GII-P16	2016/2017
MK720537	GII-2	GII-P16	2016/2017
MK720538	GII-2	GII-P16	2016/2017
MK720539	GII-2	GII-P16	2016/2017
MK720540	GII-2	GII-P16	2016/2017
MK720541	GII-2	GII-P16	2016/2017
MK720543	GII-2	GII-P16	2016/2017
MK720544	GII-2	GII-P16	2016/2017
MK720545	GII-2	GII-P16	2016/2017
MK720546	GII-2	GII-P16	2016/2017
MK720547	GII-2	GII-P16	2016/2017
MK720548	GII-2	GII-P16	2016/2017
MK720549	GII-2	GII-P16	2016/2017
MK720550	GII-2	GII-P16	2016/2017
MK720551	GII-2	GII-P16	2016/2017
MK720552	GII-2	GII-P16	2016/2017
MK720553	GII-2	GII-P16	2016/2017
MK720554	GII-2	GII-P16	2016/2017
MK720555	GII-2	GII-P16	2016/2017
MK720556	GII-2	GII-P16	2016/2017
MK720557	GII-2	GII-P16	2016/2017
MK752939	GII-2	GII-P16	2016/2017
MK752940	GII-2	GII-P16	2016/2017
MK753016	GII-2	GII-P16	2016/2017
MK753021	GII-2	GII-P16	2016/2017
MK762631	GII-2	GII-P16	2016/2017
MK762641	GII-2	GII-P16	2016/2017
MK764017	GII-2	GII-P16	2016/2017
MK764042	GII-2	GII-P16	2016/2017
MK764043	GII-2	GII-P16	2016/2017
MK773580	GII-2	GII-P16	2016/2017
MK773581	GII-2	GII-P16	2016/2017
MK773582	GII-2	GII-P16	2016/2017
MK773583	GII-2	GII-P16	2016/2017
MK775030	GII-2	GII-P16	2016/2017
MK907802	GII-2	GII-P16	2016/2017
MN428932	GII-2	GII-P16	2016/2017
MN428933	GII-2	GII-P16	2016/2017
MN493873	GII-2	GII-P16	2016/2017
MN534334	GII-2	GII-P16	2016/2017
MN960209	GII-2	GII-P16	2016/2017
MN960213	GII-2	GII-P16	2016/2017
MN960218	GII-2	GII-P16	2016/2017
MT102743	GII-2	GII-P16	2016/2017
MT125870	GII-2	GII-P16	2016/2017
MT125871	GII-2	GII-P16	2016/2017
MT125872	GII-2	GII-P16	2016/2017
MT125874	GII-2	GII-P16	2016/2017
MT125876	GII-2	GII-P16	2016/2017
MT125877	GII-2	GII-P16	2016/2017
MT125878	GII-2	GII-P16	2016/2017
MT126177	GII-2	GII-P16	2016/2017
MT126324	GII-2	GII-P16	2016/2017
MT126325	GII-2	GII-P16	2016/2017
MT126326	GII-2	GII-P16	2016/2017
MT126378	GII-2	GII-P16	2016/2017
MT126379	GII-2	GII-P16	2016/2017
MT126386	GII-2	GII-P16	2016/2017
MT126387	GII-2	GII-P16	2016/2017
MT126408	GII-2	GII-P16	2016/2017
MT133692	GII-2	GII-P16	2016/2017
MT908861	GII-2	GII-P16	2016/2017
MW305715	GII-2	GII-P16	2016/2017
MW305716	GII-2	GII-P16	2016/2017
MW305717	GII-2	GII-P16	2016/2017
MW305720	GII-2	GII-P16	2016/2017
MW686628	GII-2	GII-P16	2016/2017
MW686629	GII-2	GII-P16	2016/2017
MW686630	GII-2	GII-P16	2016/2017
MW686631	GII-2	GII-P16	2016/2017
MW686632	GII-2	GII-P16	2016/2017
MW686633	GII-2	GII-P16	2016/2017
MW686634	GII-2	GII-P16	2016/2017
MW686635	GII-2	GII-P16	2016/2017
MZ045807	GII-2	GII-P16	2016/2017
MZ045808	GII-2	GII-P16	2016/2017
MZ045809	GII-2	GII-P16	2016/2017
MZ045810	GII-2	GII-P16	2016/2017
MZ045811	GII-2	GII-P16	2016/2017
MZ045812	GII-2	GII-P16	2016/2017
MZ045813	GII-2	GII-P16	2016/2017
MZ045814	GII-2	GII-P16	2016/2017
MZ045815	GII-2	GII-P16	2016/2017
MZ045816	GII-2	GII-P16	2016/2017
MZ045825	GII-2	GII-P16	2016/2017
MZ045826	GII-2	GII-P16	2016/2017
MZ045827	GII-2	GII-P16	2016/2017
MZ045830	GII-2	GII-P16	2016/2017
MZ045831	GII-2	GII-P16	2016/2017
MZ045832	GII-2	GII-P16	2016/2017
MZ373216	GII-2	GII-P16	2016/2017
MZ373217	GII-2	GII-P16	2016/2017
MZ373220	GII-2	GII-P16	2016/2017
MZ373221	GII-2	GII-P16	2016/2017
MZ596252	GII-2	GII-P16	2016/2017
MZ596253	GII-2	GII-P16	2016/2017
MZ596255	GII-2	GII-P16	2016/2017
MZ596256	GII-2	GII-P16	2016/2017
MZ596257	GII-2	GII-P16	2016/2017
MZ708529	GII-2	GII-P16	2016/2017
MZ708530	GII-2	GII-P16	2016/2017
MZ708531	GII-2	GII-P16	2016/2017
MZ708532	GII-2	GII-P16	2016/2017
MZ708533	GII-2	GII-P16	2016/2017
MZ708534	GII-2	GII-P16	2016/2017
MZ708535	GII-2	GII-P16	2016/2017
MZ708536	GII-2	GII-P16	2016/2017
MZ708537	GII-2	GII-P16	2016/2017
MZ708538	GII-2	GII-P16	2016/2017
MZ708539	GII-2	GII-P16	2016/2017
MZ708540	GII-2	GII-P16	2016/2017
MZ708541	GII-2	GII-P16	2016/2017
MZ708542	GII-2	GII-P16	2016/2017
MZ708543	GII-2	GII-P16	2016/2017
MZ708544	GII-2	GII-P16	2016/2017
MZ708545	GII-2	GII-P16	2016/2017
MZ708594	GII-2	GII-P16	2016/2017
MZ708595	GII-2	GII-P16	2016/2017
MZ708596	GII-2	GII-P16	2016/2017
MZ708597	GII-2	GII-P16	2016/2017
MZ708598	GII-2	GII-P16	2016/2017
MZ708599	GII-2	GII-P16	2016/2017
MZ708600	GII-2	GII-P16	2016/2017
MZ708601	GII-2	GII-P16	2016/2017
MZ708602	GII-2	GII-P16	2016/2017
MZ708603	GII-2	GII-P16	2016/2017
MZ708604	GII-2	GII-P16	2016/2017
OK012403	GII-2	GII-P16	2016/2017
OK598006	GII-2	GII-P16	2016/2017
OK598007	GII-2	GII-P16	2016/2017
OK598008	GII-2	GII-P16	2016/2017
OK598009	GII-2	GII-P16	2016/2017
OK598010	GII-2	GII-P16	2016/2017
OK598011	GII-2	GII-P16	2016/2017
OK598012	GII-2	GII-P16	2016/2017
OK598013	GII-2	GII-P16	2016/2017
OK598014	GII-2	GII-P16	2016/2017
OL898507	GII-2	GII-P16	2016/2017
OM185330	GII-2	GII-P16	2016/2017
OM185331	GII-2	GII-P16	2016/2017
OM185332	GII-2	GII-P16	2016/2017
OM185333	GII-2	GII-P16	2016/2017
OM185334	GII-2	GII-P16	2016/2017
LC413801	GII-2	GII-P16	2017/2018
LC413802	GII-2	GII-P16	2017/2018
LC413803	GII-2	GII-P16	2017/2018
MG557581	GII-2	GII-P16	2017/2018
MG763364	GII-2	GII-P16	2017/2018
MG763374	GII-2	GII-P16	2017/2018
MG763375	GII-2	GII-P16	2017/2018
MG763376	GII-2	GII-P16	2017/2018
MG763377	GII-2	GII-P16	2017/2018
MG763392	GII-2	GII-P16	2017/2018
MG763393	GII-2	GII-P16	2017/2018
MG763394	GII-2	GII-P16	2017/2018
MG763395	GII-2	GII-P16	2017/2018
MG763396	GII-2	GII-P16	2017/2018
MG763397	GII-2	GII-P16	2017/2018
MG763398	GII-2	GII-P16	2017/2018
MG763399	GII-2	GII-P16	2017/2018
MG763400	GII-2	GII-P16	2017/2018
MG763401	GII-2	GII-P16	2017/2018
MG763434	GII-2	GII-P16	2017/2018
MG763437	GII-2	GII-P16	2017/2018
MG763439	GII-2	GII-P16	2017/2018
MG763445	GII-2	GII-P16	2017/2018
MG763446	GII-2	GII-P16	2017/2018
MG763447	GII-2	GII-P16	2017/2018
MG763448	GII-2	GII-P16	2017/2018
MG763449	GII-2	GII-P16	2017/2018
MG763451	GII-2	GII-P16	2017/2018
MG763452	GII-2	GII-P16	2017/2018
MG839683	GII-2	GII-P16	2017/2018
MG892994	GII-2	GII-P16	2017/2018
MG892996	GII-2	GII-P16	2017/2018
MG892998	GII-2	GII-P16	2017/2018
MG892999	GII-2	GII-P16	2017/2018
MG893000	GII-2	GII-P16	2017/2018
MG893001	GII-2	GII-P16	2017/2018
MG893002	GII-2	GII-P16	2017/2018
MG893004	GII-2	GII-P16	2017/2018
MH191298	GII-2	GII-P16	2017/2018
MH279486	GII-2	GII-P16	2017/2018
MH321817	GII-2	GII-P16	2017/2018
MH321818	GII-2	GII-P16	2017/2018
MH321819	GII-2	GII-P16	2017/2018
MH321820	GII-2	GII-P16	2017/2018
MH321821	GII-2	GII-P16	2017/2018
MH321822	GII-2	GII-P16	2017/2018
MH321823	GII-2	GII-P16	2017/2018
MH321824	GII-2	GII-P16	2017/2018
MH321825	GII-2	GII-P16	2017/2018
MH425139	GII-2	GII-P16	2017/2018
MH806430	GII-2	GII-P16	2017/2018
MH806431	GII-2	GII-P16	2017/2018
MH806432	GII-2	GII-P16	2017/2018
MH842212	GII-2	GII-P16	2017/2018
MH842213	GII-2	GII-P16	2017/2018
MH842214	GII-2	GII-P16	2017/2018
MH979229	GII-2	GII-P16	2017/2018
MK280930	GII-2	GII-P16	2017/2018
MK280962	GII-2	GII-P16	2017/2018
MK603023	GII-2	GII-P16	2017/2018
MK614061	GII-2	GII-P16	2017/2018
MK614128	GII-2	GII-P16	2017/2018
MK614129	GII-2	GII-P16	2017/2018
MK614130	GII-2	GII-P16	2017/2018
MK614131	GII-2	GII-P16	2017/2018
MK614132	GII-2	GII-P16	2017/2018
MK614133	GII-2	GII-P16	2017/2018
MK614134	GII-2	GII-P16	2017/2018
MK614135	GII-2	GII-P16	2017/2018
MK614136	GII-2	GII-P16	2017/2018
MK614137	GII-2	GII-P16	2017/2018
MK614139	GII-2	GII-P16	2017/2018
MK614140	GII-2	GII-P16	2017/2018
MK614141	GII-2	GII-P16	2017/2018
MK671485	GII-2	GII-P16	2017/2018
MK671486	GII-2	GII-P16	2017/2018
MK671487	GII-2	GII-P16	2017/2018
MK671488	GII-2	GII-P16	2017/2018
MK720566	GII-2	GII-P16	2017/2018
MK720569	GII-2	GII-P16	2017/2018
MK720571	GII-2	GII-P16	2017/2018
MK720573	GII-2	GII-P16	2017/2018
MK720575	GII-2	GII-P16	2017/2018
MK720578	GII-2	GII-P16	2017/2018
MK720579	GII-2	GII-P16	2017/2018
MK752935	GII-2	GII-P16	2017/2018
MK752941	GII-2	GII-P16	2017/2018
MK762625	GII-2	GII-P16	2017/2018
MK762633	GII-2	GII-P16	2017/2018
MK762634	GII-2	GII-P16	2017/2018
MK764022	GII-2	GII-P16	2017/2018
MK773571	GII-2	GII-P16	2017/2018
MK773587	GII-2	GII-P16	2017/2018
MK864096	GII-2	GII-P16	2017/2018
MK886697	GII-2	GII-P16	2017/2018
MK886698	GII-2	GII-P16	2017/2018
MK886699	GII-2	GII-P16	2017/2018
MK886700	GII-2	GII-P16	2017/2018
MK886701	GII-2	GII-P16	2017/2018
MK886702	GII-2	GII-P16	2017/2018
MK886703	GII-2	GII-P16	2017/2018
MK886704	GII-2	GII-P16	2017/2018
MK886705	GII-2	GII-P16	2017/2018
MK886707	GII-2	GII-P16	2017/2018
MK886709	GII-2	GII-P16	2017/2018
MK886710	GII-2	GII-P16	2017/2018
MN210012	GII-2	GII-P16	2017/2018
MN210013	GII-2	GII-P16	2017/2018
MN210014	GII-2	GII-P16	2017/2018
MN210015	GII-2	GII-P16	2017/2018
MN210016	GII-2	GII-P16	2017/2018
MN210023	GII-2	GII-P16	2017/2018
MN210024	GII-2	GII-P16	2017/2018
MN210025	GII-2	GII-P16	2017/2018
MN210026	GII-2	GII-P16	2017/2018
MN210047	GII-2	GII-P16	2017/2018
MN210049	GII-2	GII-P16	2017/2018
MN210050	GII-2	GII-P16	2017/2018
MN210051	GII-2	GII-P16	2017/2018
MN210053	GII-2	GII-P16	2017/2018
MN210054	GII-2	GII-P16	2017/2018
MN210057	GII-2	GII-P16	2017/2018
MN210058	GII-2	GII-P16	2017/2018
MN210059	GII-2	GII-P16	2017/2018
MN210062	GII-2	GII-P16	2017/2018
MN210063	GII-2	GII-P16	2017/2018
MN210064	GII-2	GII-P16	2017/2018
MN210065	GII-2	GII-P16	2017/2018
MN210067	GII-2	GII-P16	2017/2018
MN210069	GII-2	GII-P16	2017/2018
MN461065	GII-2	GII-P16	2017/2018
MN461115	GII-2	GII-P16	2017/2018
MN461116	GII-2	GII-P16	2017/2018
MN461120	GII-2	GII-P16	2017/2018
MN461143	GII-2	GII-P16	2017/2018
MN461154	GII-2	GII-P16	2017/2018
MN535198	GII-2	GII-P16	2017/2018
MN542825	GII-2	GII-P16	2017/2018
MN542826	GII-2	GII-P16	2017/2018
MN542827	GII-2	GII-P16	2017/2018
MN542828	GII-2	GII-P16	2017/2018
MN542829	GII-2	GII-P16	2017/2018
MN542830	GII-2	GII-P16	2017/2018
MN542831	GII-2	GII-P16	2017/2018
MN542832	GII-2	GII-P16	2017/2018
MN542833	GII-2	GII-P16	2017/2018
MN542834	GII-2	GII-P16	2017/2018
MN960212	GII-2	GII-P16	2017/2018
MN960256	GII-2	GII-P16	2017/2018
MT269012	GII-2	GII-P16	2017/2018
MT269018	GII-2	GII-P16	2017/2018
MT362914	GII-2	GII-P16	2017/2018
MT362915	GII-2	GII-P16	2017/2018
MT362916	GII-2	GII-P16	2017/2018
MT613351	GII-2	GII-P16	2017/2018
MW686636	GII-2	GII-P16	2017/2018
MW686637	GII-2	GII-P16	2017/2018
MZ021912	GII-2	GII-P16	2017/2018
MZ021915	GII-2	GII-P16	2017/2018
MZ021917	GII-2	GII-P16	2017/2018
MZ045817	GII-2	GII-P16	2017/2018
MZ045818	GII-2	GII-P16	2017/2018
MZ045819	GII-2	GII-P16	2017/2018
MZ045820	GII-2	GII-P16	2017/2018
MZ045821	GII-2	GII-P16	2017/2018
MZ045822	GII-2	GII-P16	2017/2018
MZ045823	GII-2	GII-P16	2017/2018
MZ045824	GII-2	GII-P16	2017/2018
MZ045828	GII-2	GII-P16	2017/2018
MZ045829	GII-2	GII-P16	2017/2018
OK012404	GII-2	GII-P16	2017/2018
OK598015	GII-2	GII-P16	2017/2018
OK598017	GII-2	GII-P16	2017/2018
OM185335	GII-2	GII-P16	2017/2018
OM185336	GII-2	GII-P16	2017/2018
OM185337	GII-2	GII-P16	2017/2018
ON834590	GII-2	GII-P16	2017/2018
ON834591	GII-2	GII-P16	2017/2018
MK571446	GII-2	GII-P16	2018/2019
MK681488	GII-2	GII-P16	2018/2019
MN210027	GII-2	GII-P16	2018/2019
MN210028	GII-2	GII-P16	2018/2019
MN210029	GII-2	GII-P16	2018/2019
MN210030	GII-2	GII-P16	2018/2019
MN210031	GII-2	GII-P16	2018/2019
MN210032	GII-2	GII-P16	2018/2019
MN210033	GII-2	GII-P16	2018/2019
MN210039	GII-2	GII-P16	2018/2019
MN210040	GII-2	GII-P16	2018/2019
MN210041	GII-2	GII-P16	2018/2019
MN210042	GII-2	GII-P16	2018/2019
MN210043	GII-2	GII-P16	2018/2019
MN210044	GII-2	GII-P16	2018/2019
MN210045	GII-2	GII-P16	2018/2019
MN210046	GII-2	GII-P16	2018/2019
MN210071	GII-2	GII-P16	2018/2019
MN210073	GII-2	GII-P16	2018/2019
MN210076	GII-2	GII-P16	2018/2019
MN210077	GII-2	GII-P16	2018/2019
MN210078	GII-2	GII-P16	2018/2019
MN210080	GII-2	GII-P16	2018/2019
MN210081	GII-2	GII-P16	2018/2019
MN210082	GII-2	GII-P16	2018/2019
MN394542	GII-2	GII-P16	2018/2019
MN394544	GII-2	GII-P16	2018/2019
MT158851	GII-2	GII-P16	2018/2019
MT158852	GII-2	GII-P16	2018/2019
MT158853	GII-2	GII-P16	2018/2019
MT158855	GII-2	GII-P16	2018/2019
MT158856	GII-2	GII-P16	2018/2019
MT158857	GII-2	GII-P16	2018/2019
MT158862	GII-2	GII-P16	2018/2019
MT269013	GII-2	GII-P16	2018/2019
MT269014	GII-2	GII-P16	2018/2019
MT269015	GII-2	GII-P16	2018/2019
MT269016	GII-2	GII-P16	2018/2019
MT492038	GII-2	GII-P16	2018/2019
MT492041	GII-2	GII-P16	2018/2019
MT501816	GII-2	GII-P16	2018/2019
MT501821	GII-2	GII-P16	2018/2019
MT501822	GII-2	GII-P16	2018/2019
MW205592	GII-2	GII-P16	2018/2019
MW205594	GII-2	GII-P16	2018/2019
MW205613	GII-2	GII-P16	2018/2019
MW205615	GII-2	GII-P16	2018/2019
MW205616	GII-2	GII-P16	2018/2019
MW205622	GII-2	GII-P16	2018/2019
MW205642	GII-2	GII-P16	2018/2019
MW205653	GII-2	GII-P16	2018/2019
MW426325	GII-2	GII-P16	2018/2019
MW426326	GII-2	GII-P16	2018/2019
MW426327	GII-2	GII-P16	2018/2019
MW426328	GII-2	GII-P16	2018/2019
MW426329	GII-2	GII-P16	2018/2019
MW426330	GII-2	GII-P16	2018/2019
MW426331	GII-2	GII-P16	2018/2019
MW426332	GII-2	GII-P16	2018/2019
MW426333	GII-2	GII-P16	2018/2019
MW426334	GII-2	GII-P16	2018/2019
MW426335	GII-2	GII-P16	2018/2019
MW426336	GII-2	GII-P16	2018/2019
MW426337	GII-2	GII-P16	2018/2019
MW426338	GII-2	GII-P16	2018/2019
MW426339	GII-2	GII-P16	2018/2019
MW426340	GII-2	GII-P16	2018/2019
MW426341	GII-2	GII-P16	2018/2019
MW426342	GII-2	GII-P16	2018/2019
MW426343	GII-2	GII-P16	2018/2019
MW426344	GII-2	GII-P16	2018/2019
MW426345	GII-2	GII-P16	2018/2019
MW426346	GII-2	GII-P16	2018/2019
MW426347	GII-2	GII-P16	2018/2019
MW426348	GII-2	GII-P16	2018/2019
MW426349	GII-2	GII-P16	2018/2019
MW686638	GII-2	GII-P16	2018/2019
MW686639	GII-2	GII-P16	2018/2019
MZ021666	GII-2	GII-P16	2018/2019
MZ021667	GII-2	GII-P16	2018/2019
MZ021669	GII-2	GII-P16	2018/2019
MZ021919	GII-2	GII-P16	2018/2019
MZ021922	GII-2	GII-P16	2018/2019
MZ021928	GII-2	GII-P16	2018/2019
MZ021936	GII-2	GII-P16	2018/2019
MZ373218	GII-2	GII-P16	2018/2019
MZ373219	GII-2	GII-P16	2018/2019
OK216986	GII-2	GII-P16	2018/2019
OK216987	GII-2	GII-P16	2018/2019
OK216988	GII-2	GII-P16	2018/2019
OK216989	GII-2	GII-P16	2018/2019
OK216990	GII-2	GII-P16	2018/2019
OK216991	GII-2	GII-P16	2018/2019
OK310707	GII-2	GII-P16	2018/2019
OK310708	GII-2	GII-P16	2018/2019
OK310709	GII-2	GII-P16	2018/2019
OK376252	GII-2	GII-P16	2018/2019
OK376253	GII-2	GII-P16	2018/2019
OK376254	GII-2	GII-P16	2018/2019
OK376255	GII-2	GII-P16	2018/2019
OK376256	GII-2	GII-P16	2018/2019
OK376257	GII-2	GII-P16	2018/2019
OK376258	GII-2	GII-P16	2018/2019
OK376259	GII-2	GII-P16	2018/2019
OK376260	GII-2	GII-P16	2018/2019
OK376261	GII-2	GII-P16	2018/2019
OK376262	GII-2	GII-P16	2018/2019
OK376263	GII-2	GII-P16	2018/2019
OK376264	GII-2	GII-P16	2018/2019
OK598016	GII-2	GII-P16	2018/2019
OM185338	GII-2	GII-P16	2018/2019
OM185339	GII-2	GII-P16	2018/2019
OM185340	GII-2	GII-P16	2018/2019
OM185341	GII-2	GII-P16	2018/2019
OM372482	GII-2	GII-P16	2018/2019
OM372483	GII-2	GII-P16	2018/2019
OM372488	GII-2	GII-P16	2018/2019
OM372489	GII-2	GII-P16	2018/2019
OM372676	GII-2	GII-P16	2018/2019
ON834592	GII-2	GII-P16	2018/2019
ON834593	GII-2	GII-P16	2018/2019
ON834594	GII-2	GII-P16	2018/2019
ON834595	GII-2	GII-P16	2018/2019
ON834596	GII-2	GII-P16	2018/2019
ON834597	GII-2	GII-P16	2018/2019
ON834598	GII-2	GII-P16	2018/2019
ON834599	GII-2	GII-P16	2018/2019
ON834600	GII-2	GII-P16	2018/2019
ON834601	GII-2	GII-P16	2018/2019
ON834602	GII-2	GII-P16	2018/2019
ON834603	GII-2	GII-P16	2018/2019
ON834604	GII-2	GII-P16	2018/2019
ON834605	GII-2	GII-P16	2018/2019
ON834606	GII-2	GII-P16	2018/2019
ON834607	GII-2	GII-P16	2018/2019
ON834608	GII-2	GII-P16	2018/2019
LC644978	GII-2	GII-P16	2019/2020
MT492044	GII-2	GII-P16	2019/2020
MT505542	GII-2	GII-P16	2019/2020
MT738527	GII-2	GII-P16	2019/2020
MT856639	GII-2	GII-P16	2019/2020
MT856640	GII-2	GII-P16	2019/2020
MT856641	GII-2	GII-P16	2019/2020
MT856642	GII-2	GII-P16	2019/2020
MT856643	GII-2	GII-P16	2019/2020
MT856644	GII-2	GII-P16	2019/2020
MW205541	GII-2	GII-P16	2019/2020
MW205546	GII-2	GII-P16	2019/2020
MW205550	GII-2	GII-P16	2019/2020
MW205563	GII-2	GII-P16	2019/2020
MW205579	GII-2	GII-P16	2019/2020
MW255535	GII-2	GII-P16	2019/2020
MZ021676	GII-2	GII-P16	2019/2020
MZ021946	GII-2	GII-P16	2019/2020
MZ021951	GII-2	GII-P16	2019/2020
MZ021957	GII-2	GII-P16	2019/2020
MZ269091	GII-2	GII-P16	2019/2020
MZ490577	GII-2	GII-P16	2019/2020
OK216944	GII-2	GII-P16	2019/2020
OK216945	GII-2	GII-P16	2019/2020
OK216946	GII-2	GII-P16	2019/2020
OK216947	GII-2	GII-P16	2019/2020
OK216948	GII-2	GII-P16	2019/2020
OK216992	GII-2	GII-P16	2019/2020
OK216993	GII-2	GII-P16	2019/2020
OK216994	GII-2	GII-P16	2019/2020
OK216995	GII-2	GII-P16	2019/2020
ON834609	GII-2	GII-P16	2019/2020
ON834610	GII-2	GII-P16	2019/2020
ON834611	GII-2	GII-P16	2019/2020
ON834612	GII-2	GII-P16	2019/2020
ON834613	GII-2	GII-P16	2019/2020
ON834614	GII-2	GII-P16	2019/2020
ON834615	GII-2	GII-P16	2019/2020
LC644977	GII-2	GII-P16	2020/2021
LC644979	GII-2	GII-P16	2020/2021
LC644980	GII-2	GII-P16	2020/2021
LC644981	GII-2	GII-P16	2020/2021
LC644982	GII-2	GII-P16	2020/2021
LC644983	GII-2	GII-P16	2020/2021
LC646331	GII-2	GII-P16	2020/2021
LC646332	GII-2	GII-P16	2020/2021
LC646333	GII-2	GII-P16	2020/2021
MZ596233	GII-2	GII-P16	2020/2021
MZ603909	GII-2	GII-P16	2020/2021
MZ603911	GII-2	GII-P16	2020/2021
MZ603912	GII-2	GII-P16	2020/2021
MZ603913	GII-2	GII-P16	2020/2021
MZ603914	GII-2	GII-P16	2020/2021
MZ603915	GII-2	GII-P16	2020/2021
MZ603916	GII-2	GII-P16	2020/2021
MZ675365	GII-2	GII-P16	2020/2021
OK216949	GII-2	GII-P16	2020/2021
OK216950	GII-2	GII-P16	2020/2021
OK216951	GII-2	GII-P16	2020/2021
OK216952	GII-2	GII-P16	2020/2021
OK216953	GII-2	GII-P16	2020/2021
OK216954	GII-2	GII-P16	2020/2021
OK216955	GII-2	GII-P16	2020/2021
OK216956	GII-2	GII-P16	2020/2021
OK216957	GII-2	GII-P16	2020/2021
OK216958	GII-2	GII-P16	2020/2021
OK216959	GII-2	GII-P16	2020/2021
OK216960	GII-2	GII-P16	2020/2021
OK216961	GII-2	GII-P16	2020/2021
OK216962	GII-2	GII-P16	2020/2021
OK216963	GII-2	GII-P16	2020/2021
OK216964	GII-2	GII-P16	2020/2021
OK216965	GII-2	GII-P16	2020/2021
OK216966	GII-2	GII-P16	2020/2021
OK216967	GII-2	GII-P16	2020/2021
OK216968	GII-2	GII-P16	2020/2021
OK216969	GII-2	GII-P16	2020/2021
OK216970	GII-2	GII-P16	2020/2021
OK216971	GII-2	GII-P16	2020/2021
OK216972	GII-2	GII-P16	2020/2021
OK216973	GII-2	GII-P16	2020/2021
OK216974	GII-2	GII-P16	2020/2021
OK216975	GII-2	GII-P16	2020/2021
OK216976	GII-2	GII-P16	2020/2021
OK216977	GII-2	GII-P16	2020/2021
OK216978	GII-2	GII-P16	2020/2021
OK216979	GII-2	GII-P16	2020/2021
OK216980	GII-2	GII-P16	2020/2021
OK216981	GII-2	GII-P16	2020/2021
OK216982	GII-2	GII-P16	2020/2021
OK216983	GII-2	GII-P16	2020/2021
OK216984	GII-2	GII-P16	2020/2021
OK216985	GII-2	GII-P16	2020/2021
OK216996	GII-2	GII-P16	2020/2021
OK216997	GII-2	GII-P16	2020/2021
OK216998	GII-2	GII-P16	2020/2021
OK216999	GII-2	GII-P16	2020/2021
OK217000	GII-2	GII-P16	2020/2021
OK217001	GII-2	GII-P16	2020/2021
OK217002	GII-2	GII-P16	2020/2021
OK217003	GII-2	GII-P16	2020/2021
OK217004	GII-2	GII-P16	2020/2021
OK217005	GII-2	GII-P16	2020/2021
OK217006	GII-2	GII-P16	2020/2021
OK217007	GII-2	GII-P16	2020/2021
OK217008	GII-2	GII-P16	2020/2021
OK217009	GII-2	GII-P16	2020/2021
OK217010	GII-2	GII-P16	2020/2021
OK217011	GII-2	GII-P16	2020/2021
OK217012	GII-2	GII-P16	2020/2021
OK217013	GII-2	GII-P16	2020/2021
OK217014	GII-2	GII-P16	2020/2021
OK217015	GII-2	GII-P16	2020/2021
OK217016	GII-2	GII-P16	2020/2021
OK217017	GII-2	GII-P16	2020/2021
OL826940	GII-2	GII-P16	2020/2021
OL826941	GII-2	GII-P16	2020/2021
OL826942	GII-2	GII-P16	2020/2021
OL826943	GII-2	GII-P16	2020/2021
ON533454	GII-2	GII-P16	2020/2021
ON533456	GII-2	GII-P16	2020/2021
ON834616	GII-2	GII-P16	2020/2021
ON834617	GII-2	GII-P16	2020/2021
ON834618	GII-2	GII-P16	2020/2021
ON834619	GII-2	GII-P16	2020/2021
ON834620	GII-2	GII-P16	2020/2021
ON834621	GII-2	GII-P16	2020/2021
ON834622	GII-2	GII-P16	2020/2021
ON834623	GII-2	GII-P16	2020/2021
ON834624	GII-2	GII-P16	2020/2021
ON834625	GII-2	GII-P16	2020/2021
ON834626	GII-2	GII-P16	2020/2021
ON834627	GII-2	GII-P16	2020/2021
ON834628	GII-2	GII-P16	2020/2021
ON834629	GII-2	GII-P16	2020/2021
ON834630	GII-2	GII-P16	2020/2021
ON834631	GII-2	GII-P16	2020/2021
ON834632	GII-2	GII-P16	2020/2021
ON834633	GII-2	GII-P16	2020/2021
ON834634	GII-2	GII-P16	2020/2021
ON834635	GII-2	GII-P16	2020/2021
ON834636	GII-2	GII-P16	2020/2021
ON834637	GII-2	GII-P16	2020/2021
ON834638	GII-2	GII-P16	2020/2021
ON834639	GII-2	GII-P16	2020/2021
ON834640	GII-2	GII-P16	2020/2021
ON834641	GII-2	GII-P16	2020/2021
ON834642	GII-2	GII-P16	2020/2021
ON834643	GII-2	GII-P16	2020/2021
ON834644	GII-2	GII-P16	2020/2021
ON834645	GII-2	GII-P16	2020/2021
ON834646	GII-2	GII-P16	2020/2021
ON834647	GII-2	GII-P16	2020/2021
ON834648	GII-2	GII-P16	2020/2021
ON834649	GII-2	GII-P16	2020/2021
ON834650	GII-2	GII-P16	2020/2021
ON834651	GII-2	GII-P16	2020/2021
ON834652	GII-2	GII-P16	2020/2021
ON834653	GII-2	GII-P16	2020/2021
ON834654	GII-2	GII-P16	2020/2021
ON834655	GII-2	GII-P16	2020/2021
ON834656	GII-2	GII-P16	2020/2021
ON834657	GII-2	GII-P16	2020/2021
ON834658	GII-2	GII-P16	2020/2021
ON834659	GII-2	GII-P16	2020/2021
ON834660	GII-2	GII-P16	2020/2021
ON834661	GII-2	GII-P16	2020/2021
ON533455	GII-2	GII-P16	2021/2022
MW582144	GII-2	GII-P2	2002/2003
MW647736	GII-2	GII-P2	2002/2003
MW674669	GII-2	GII-P2	2002/2003
MW674670	GII-2	GII-P2	2002/2003
LC122853	GII-2	GII-P2	2003/2004
LC122854	GII-2	GII-P2	2003/2004
MW582175	GII-2	GII-P2	2003/2004
MW582177	GII-2	GII-P2	2003/2004
MW582178	GII-2	GII-P2	2003/2004
MW582179	GII-2	GII-P2	2003/2004
MW582180	GII-2	GII-P2	2003/2004
MW582182	GII-2	GII-P2	2003/2004
MW582192	GII-2	GII-P2	2003/2004
MW595938	GII-2	GII-P2	2003/2004
MW644887	GII-2	GII-P2	2003/2004
MW647748	GII-2	GII-P2	2003/2004
MW647752	GII-2	GII-P2	2003/2004
MW647753	GII-2	GII-P2	2003/2004
MW658864	GII-2	GII-P2	2003/2004
MW658865	GII-2	GII-P2	2003/2004
MW658870	GII-2	GII-P2	2003/2004
MW658871	GII-2	GII-P2	2003/2004
MW687113	GII-2	GII-P2	2003/2004
MW725544	GII-2	GII-P2	2003/2004
MW582206	GII-2	GII-P2	2004/2005
MW658872	GII-2	GII-P2	2004/2005
LC122855	GII-2	GII-P2	2005/2006
MW658875	GII-2	GII-P2	2005/2006
MW658876	GII-2	GII-P2	2005/2006
MZ068346	GII-2	GII-P2	2006/2007
LC122856	GII-2	GII-P2	2007/2008
HM635122	GII-2	GII-P2	2008/2009
HM635123	GII-2	GII-P2	2008/2009
HM635168	GII-2	GII-P2	2008/2009
JF697283	GII-2	GII-P2	2008/2009
JF697284	GII-2	GII-P2	2008/2009
AB629941	GII-2	GII-P2	2009/2010
LC122851	GII-2	GII-P2	2009/2010
LC122852	GII-2	GII-P2	2009/2010
MN461084	GII-2	GII-P2	2009/2010
MZ093059	GII-2	GII-P2	2009/2010
JX439804	GII-2	GII-P2	2010/2011
JX439805	GII-2	GII-P2	2010/2011
JX439806	GII-2	GII-P2	2010/2011
KJ504407	GII-2	GII-P2	2011/2012
KJ504408	GII-2	GII-P2	2012/2013
MT218322	GII-2	GII-P2	2012/2013
MW346036	GII-2	GII-P2	2012/2013
MW800840	GII-2	GII-P2	2012/2013
MW800841	GII-2	GII-P2	2012/2013
MG585769	GII-2	GII-P2	2013/2014
MH702260	GII-2	GII-P2	2013/2014
MH702261	GII-2	GII-P2	2013/2014
MH702265	GII-2	GII-P2	2013/2014
MK775028	GII-2	GII-P2	2013/2014
MW332604	GII-2	GII-P2	2013/2014
MW332608	GII-2	GII-P2	2013/2014
MW362519	GII-2	GII-P2	2013/2014
MW404656	GII-2	GII-P2	2013/2014
MW404660	GII-2	GII-P2	2013/2014
MZ708218	GII-2	GII-P2	2013/2014
MZ708219	GII-2	GII-P2	2013/2014
MZ708220	GII-2	GII-P2	2013/2014
MG585864	GII-2	GII-P2	2014/2015
MG585869	GII-2	GII-P2	2014/2015
MG585884	GII-2	GII-P2	2014/2015
[truncated: 5,218 more rows]
