# Supplementary material for: Predicting Dominant Genotypes in Norovirus Seasons in Japan
Source: Life (Basel). 2023 Jul 27;13(8):1634. doi: 10.3390/life13081634 (PMC10455559; doi:10.3390/life13081634)
Supplement: Supplementary file 1 [file life-13-01634-s001.zip › TableS4.xlsx]

## Sheet: Sheet1
Table S4: P-types combined with GI.2, GI.3, GI.4, GI.6, and GI.7 as well as GII.2, GII.3, GII.4, GII.6, and GII.17.
									Season
Genotype	Before	2006/2007	2007/2008	2008/2009	2009/2010	2010/2011	2011/2012	2012/2013	2013/2014	2014/2015	2015/2016	2016/2017	2017/2018	2018/2019	2019/2020	2020/2021
GI.2	2a		2			2		2	2	2	2	2	2	2
GI.3	3,10,13	10		3,10,13	3,13	3	13	3,13,14c	3,13,14	3,10,13,14	3,10,13	3,10,13	3,7,10,13,14	3,13	3,13
GI.4	4		4	4	4		4	4	4	4	4		4	4	4	4
GI.6	11	11	11	11	11		6	6,11	6,11	6,11	6,11	6,11	6,11	6,11	6,11	11
GI.7		7		7	7	7		7	6,7	7	7	7	7,9	7	7	7
GII.2	2b,16,21,30,32,34,35	2,4,16	2,21	2	2,16	2,16	2,16,21	2,16	2,16,33	2,16,31	2,16,31	2,16	2,16	16	16	16
GII.3	3,12,21,41	12,21	3,4,12,21	12,16,21	12,16,21,31	12,16,21,29	12,16,21	12,16,21	12,16,21	4,12,16,21	12,16,21	12,16,21	12,16,21	12,16,21,30	12,30	12,25
GII.4	4,8,12,16,31,39	4,31	4,12,31	4,31	4,16,31	4,31	4,31	4,16,31	4,16,31	4,16,31,35	4,7,16,31,35	4,12,13,16,21,31,35	4,12,16,31,35	4,16,31	4,16,31	16,31
GII.6	6,7,36	7	7	7	7	6,7	7	7	6,7	7	7	7	7	7	7	7
GII.17	13,16,17,31	13	13	13	13	16,17	17	13,17,31	16,17,25	16,17,31	16,17,25,31	17,31	16,17,31	17,31	17	17
aGI.P was omitted from the P-type nomenclature (e.g., 2 stands for GI.P2).
bGII.P was omitted from the P-type nomenclature (e.g., 2 stands for GII.P2).
cSeasons in which novel P-types were acquired are gray shaded.
