# Supplementary material for: Predicting Dominant Genotypes in Norovirus Seasons in Japan
Source: Life (Basel). 2023 Jul 27;13(8):1634. doi: 10.3390/life13081634 (PMC10455559; doi:10.3390/life13081634)
Supplement: Supplementary file 1 [file life-13-01634-s001.zip › TableS5.xlsx]

## Sheet: test
Table S5: Sequence data of GI.2, GI.3, GI.4, GI.6, and GI.7 as well as GII.2, GII.3, GII.4, GII.6, and GII.17 containing the entire coding region of VP1.
Accession	Genotype	Season
MT745876	GI.2	2003/2004
MW305481	GI.2	2007/2008
KF306212	GI.2	2012/2013
LC122690	GI.2	2012/2013
MH218720	GI.2	2013/2014
MZ223425	GI.2	2013/2014
MZ223426	GI.2	2013/2014
MN494920	GI.2	2014/2015
MN494923	GI.2	2014/2015
MN494924	GI.2	2014/2015
MN494927	GI.2	2014/2015
MN494930	GI.2	2014/2015
MN494961	GI.2	2014/2015
MZ021901	GI.2	2014/2015
MZ021902	GI.2	2014/2015
MZ021903	GI.2	2014/2015
MZ021904	GI.2	2014/2015
KU954110	GI.2	2015/2016
KU954111	GI.2	2015/2016
MH218649	GI.2	2015/2016
MH218656	GI.2	2015/2016
MG599789	GI.2	2016/2017
MT372464	GI.2	2016/2017
MK956176	GI.2	2017/2018
MK956178	GI.2	2017/2018
MN494943	GI.2	2017/2018
MN494980	GI.2	2017/2018
MN494995	GI.2	2017/2018
MN495002	GI.2	2017/2018
MN495012	GI.2	2017/2018
MN495015	GI.2	2017/2018
MT372465	GI.2	2017/2018
MZ021906	GI.2	2017/2018
MN416764	GI.2	2018/2019
MZ021620	GI.2	2018/2019
MZ021623	GI.2	2018/2019
MZ021625	GI.2	2018/2019
MZ021629	GI.2	2018/2019
MZ021638	GI.2	2018/2019
MZ021639	GI.2	2018/2019
MZ021648	GI.2	2019/2020
MZ021653	GI.2	2019/2020
MZ021656	GI.2	2019/2020
MZ021658	GI.2	2019/2020
MZ021662	GI.2	2019/2020
JN699047	GI.3	1975/1976
MW305491	GI.3	1976/1977
JN699048	GI.3	1977/1978
JN699049	GI.3	1977/1978
MW305492	GI.3	1977/1978
MW305493	GI.3	1977/1978
MW305489	GI.3	1987/1988
MW305490	GI.3	1987/1988
MW305509	GI.3	1987/1988
MW305510	GI.3	1987/1988
KJ194510	GI.3	1994/1995
FJ711163	GI.3	2007/2008
FJ711164	GI.3	2007/2008
MN494953	GI.3	2008/2009
MN494955	GI.3	2008/2009
JQ911594	GI.3	2009/2010
MN494956	GI.3	2009/2010
LC122718	GI.3	2010/2011
LC122714	GI.3	2011/2012
MZ203488	GI.3	2011/2012
LC122719	GI.3	2012/2013
MN448477	GI.3	2012/2013
MW558948	GI.3	2012/2013
LC122715	GI.3	2013/2014
LC122716	GI.3	2013/2014
LC122717	GI.3	2013/2014
MK789654	GI.3	2013/2014
MN494916	GI.3	2013/2014
MN494917	GI.3	2013/2014
MN494918	GI.3	2013/2014
MT451991	GI.3	2013/2014
MT526276	GI.3	2013/2014
MT526277	GI.3	2013/2014
KT781411	GI.3	2014/2015
KY934262	GI.3	2014/2015
LC378984	GI.3	2014/2015
LC378985	GI.3	2014/2015
LC378986	GI.3	2014/2015
LC378987	GI.3	2014/2015
LC378988	GI.3	2014/2015
LC378989	GI.3	2014/2015
LC378990	GI.3	2014/2015
LC378991	GI.3	2014/2015
LC378992	GI.3	2014/2015
LC378993	GI.3	2014/2015
MH218647	GI.3	2014/2015
MH218721	GI.3	2014/2015
MH218722	GI.3	2014/2015
MH218723	GI.3	2014/2015
MH218724	GI.3	2014/2015
MH218725	GI.3	2014/2015
MH218726	GI.3	2014/2015
MH218727	GI.3	2014/2015
MH218728	GI.3	2014/2015
MH218729	GI.3	2014/2015
MH218730	GI.3	2014/2015
MN494919	GI.3	2014/2015
MN494922	GI.3	2014/2015
MN494928	GI.3	2014/2015
MN494929	GI.3	2014/2015
MN494963	GI.3	2014/2015
MT372466	GI.3	2014/2015
MT372467	GI.3	2014/2015
MT372468	GI.3	2014/2015
MG557650	GI.3	2015/2016
MH218659	GI.3	2015/2016
MH218664	GI.3	2015/2016
MK073887	GI.3	2015/2016
MK073892	GI.3	2015/2016
MK073893	GI.3	2015/2016
MN494935	GI.3	2015/2016
MN494936	GI.3	2015/2016
MN494938	GI.3	2015/2016
MN494939	GI.3	2015/2016
MN494964	GI.3	2015/2016
MN494965	GI.3	2015/2016
MN494966	GI.3	2015/2016
MN494969	GI.3	2015/2016
MN494970	GI.3	2015/2016
MN494971	GI.3	2015/2016
MN494972	GI.3	2015/2016
MN494973	GI.3	2015/2016
MN494974	GI.3	2015/2016
MT372470	GI.3	2015/2016
MZ021600	GI.3	2015/2016
MZ021601	GI.3	2015/2016
MZ021602	GI.3	2015/2016
MZ021905	GI.3	2015/2016
MZ462929	GI.3	2015/2016
MZ462930	GI.3	2015/2016
MZ462931	GI.3	2015/2016
MT372463	GI.3	2016/2017
MW590338	GI.3	2016/2017
MW590347	GI.3	2016/2017
MW590348	GI.3	2016/2017
MW600279	GI.3	2016/2017
MW600284	GI.3	2016/2017
MW600285	GI.3	2016/2017
MW600286	GI.3	2016/2017
MZ462932	GI.3	2016/2017
MN494942	GI.3	2017/2018
MN494944	GI.3	2017/2018
MN494945	GI.3	2017/2018
MN494946	GI.3	2017/2018
MN494947	GI.3	2017/2018
MN494978	GI.3	2017/2018
MN494979	GI.3	2017/2018
MN494982	GI.3	2017/2018
MN494983	GI.3	2017/2018
MN494984	GI.3	2017/2018
MN494985	GI.3	2017/2018
MN494987	GI.3	2017/2018
MN494988	GI.3	2017/2018
MN494990	GI.3	2017/2018
MN494992	GI.3	2017/2018
MN494994	GI.3	2017/2018
MN494996	GI.3	2017/2018
MN494998	GI.3	2017/2018
MN494999	GI.3	2017/2018
MN495001	GI.3	2017/2018
MN495004	GI.3	2017/2018
MN495005	GI.3	2017/2018
MN495006	GI.3	2017/2018
MN495007	GI.3	2017/2018
MN495008	GI.3	2017/2018
MN495009	GI.3	2017/2018
MN495010	GI.3	2017/2018
MN495013	GI.3	2017/2018
MN495016	GI.3	2017/2018
MN495017	GI.3	2017/2018
MN525232	GI.3	2017/2018
MT008455	GI.3	2017/2018
MT008456	GI.3	2017/2018
MT008457	GI.3	2017/2018
MZ021603	GI.3	2017/2018
MZ021604	GI.3	2017/2018
MZ021605	GI.3	2017/2018
MZ021608	GI.3	2017/2018
MZ021609	GI.3	2017/2018
MZ021610	GI.3	2017/2018
MZ021907	GI.3	2017/2018
ON033826	GI.3	2017/2018
MT031988	GI.3	2018/2019
MT089578	GI.3	2018/2019
MT089579	GI.3	2018/2019
MT089580	GI.3	2018/2019
MW445537	GI.3	2018/2019
MZ021611	GI.3	2018/2019
MZ021612	GI.3	2018/2019
MZ021613	GI.3	2018/2019
MZ021614	GI.3	2018/2019
MZ021615	GI.3	2018/2019
MZ021618	GI.3	2018/2019
MZ021619	GI.3	2018/2019
MZ021621	GI.3	2018/2019
MZ021626	GI.3	2018/2019
MZ021627	GI.3	2018/2019
MZ021628	GI.3	2018/2019
MZ021631	GI.3	2018/2019
MZ021632	GI.3	2018/2019
MZ021633	GI.3	2018/2019
MZ021636	GI.3	2018/2019
MZ021637	GI.3	2018/2019
MZ021640	GI.3	2018/2019
MZ021641	GI.3	2018/2019
MZ021908	GI.3	2018/2019
MZ021909	GI.3	2018/2019
MZ021642	GI.3	2019/2020
MZ021643	GI.3	2019/2020
MZ021644	GI.3	2019/2020
MZ021645	GI.3	2019/2020
MZ021646	GI.3	2019/2020
MZ021647	GI.3	2019/2020
MZ021649	GI.3	2019/2020
MZ021651	GI.3	2019/2020
MZ021660	GI.3	2019/2020
MZ021661	GI.3	2019/2020
MZ021910	GI.3	2019/2020
LC122712	GI.4	2003/2004
LC122711	GI.4	2004/2005
LC122707	GI.4	2007/2008
MT756629	GI.4	2007/2008
MT874469	GI.4	2007/2008
GQ413970	GI.4	2008/2009
MG049693	GI.4	2008/2009
LC122708	GI.4	2009/2010
LC122710	GI.4	2009/2010
MT750326	GI.4	2010/2011
MT756561	GI.4	2010/2011
MT756627	GI.4	2010/2011
MZ229330	GI.4	2011/2012
MZ229462	GI.4	2011/2012
LC101821	GI.4	2012/2013
LC122704	GI.4	2012/2013
LC122705	GI.4	2012/2013
MW305504	GI.4	2012/2013
KM036381	GI.4	2013/2014
LC122703	GI.4	2013/2014
LC122706	GI.4	2013/2014
KT732281	GI.4	2014/2015
MK956177	GI.4	2017/2018
MN416765	GI.4	2018/2019
MN938460	GI.4	2018/2019
MN938461	GI.4	2018/2019
MZ021635	GI.4	2018/2019
JN699045	GI.6	1977/1978
LC122694	GI.6	2005/2006
LC122692	GI.6	2007/2008
LC122695	GI.6	2008/2009
LC122693	GI.6	2009/2010
LC122696	GI.6	2009/2010
MT753150	GI.6	2010/2011
MT754179	GI.6	2010/2011
LC122699	GI.6	2011/2012
LC101822	GI.6	2012/2013
LC122691	GI.6	2012/2013
LC122697	GI.6	2012/2013
LC122698	GI.6	2012/2013
LC122700	GI.6	2012/2013
LC122701	GI.6	2012/2013
LC122702	GI.6	2012/2013
MW305501	GI.6	2012/2013
MW305502	GI.6	2012/2013
MW305503	GI.6	2012/2013
MW305505	GI.6	2012/2013
KM036372	GI.6	2013/2014
MK789655	GI.6	2013/2014
MK789656	GI.6	2013/2014
KP027330	GI.6	2014/2015
KT732280	GI.6	2014/2015
MN494925	GI.6	2014/2015
MN494926	GI.6	2014/2015
MN494931	GI.6	2014/2015
MN494959	GI.6	2014/2015
MN494962	GI.6	2014/2015
KY210909	GI.6	2015/2016
KY210910	GI.6	2015/2016
KY210911	GI.6	2015/2016
MN494932	GI.6	2015/2016
MN494933	GI.6	2015/2016
MN494934	GI.6	2015/2016
MN494937	GI.6	2015/2016
MN494968	GI.6	2015/2016
MZ227264	GI.6	2015/2016
MZ227265	GI.6	2015/2016
KY653723	GI.6	2016/2017
MK236608	GI.6	2016/2017
MK236609	GI.6	2016/2017
MK236610	GI.6	2016/2017
MK236611	GI.6	2016/2017
MN226991	GI.6	2017/2018
MN494989	GI.6	2017/2018
MT357996	GI.6	2017/2018
MT372477	GI.6	2017/2018
MT357995	GI.6	2018/2019
MZ021654	GI.6	2019/2020
MZ021657	GI.6	2019/2020
MZ021911	GI.6	2019/2020
LC646339	GI.6	2020/2021
LC122720	GI.7	2006/2007
LC122721	GI.7	2008/2009
MN494949	GI.7	2008/2009
MW305485	GI.7	2008/2009
MW305486	GI.7	2008/2009
LC122722	GI.7	2009/2010
MW305483	GI.7	2009/2010
JN899243	GI.7	2010/2011
KX907729	GI.7	2010/2011
MH130046	GI.7	2010/2011
KU311161	GI.7	2012/2013
KX907730	GI.7	2013/2014
LC122723	GI.7	2013/2014
MT372462	GI.7	2013/2014
MW305488	GI.7	2013/2014
MZ215727	GI.7	2013/2014
MN494975	GI.7	2015/2016
MT357897	GI.7	2016/2017
MT357898	GI.7	2016/2017
MT357899	GI.7	2016/2017
MT008459	GI.7	2017/2018
MT357994	GI.7	2017/2018
MT372469	GI.7	2017/2018
LC646334	GI.7	2020/2021
LC646335	GI.7	2020/2021
MF405169	GII.2	1970/1971
MW305570	GII.2	1975/1976
MW305584	GII.2	1976/1977
JN699037	GII.2	1977/1978
JX846925	GII.2	1977/1978
MW305578	GII.2	1977/1978
MW305579	GII.2	1977/1978
MW305657	GII.2	1996/1997
JQ320072	GII.2	2001/2002
LC122853	GII.2	2003/2004
LC122854	GII.2	2003/2004
MT767436	GII.2	2003/2004
LC122855	GII.2	2005/2006
LC122856	GII.2	2007/2008
AB629941	GII.2	2009/2010
LC122851	GII.2	2009/2010
LC122852	GII.2	2009/2010
AB629946	GII.2	2010/2011
KC464505	GII.2	2010/2011
KJ407074	GII.2	2010/2011
LC122833	GII.2	2010/2011
LC122835	GII.2	2010/2011
LC122839	GII.2	2010/2011
LC122840	GII.2	2010/2011
MF621948	GII.2	2010/2011
MF621950	GII.2	2010/2011
MF621951	GII.2	2010/2011
MF621953	GII.2	2010/2011
MF621954	GII.2	2010/2011
MF621955	GII.2	2010/2011
MF621956	GII.2	2010/2011
MW661246	GII.2	2010/2011
MZ291626	GII.2	2010/2011
LC122834	GII.2	2011/2012
LC122836	GII.2	2011/2012
LC122837	GII.2	2011/2012
LC122838	GII.2	2011/2012
LC122844	GII.2	2011/2012
LC122845	GII.2	2012/2013
LC122847	GII.2	2012/2013
LC122849	GII.2	2012/2013
LC122850	GII.2	2012/2013
MH938340	GII.2	2012/2013
LC122841	GII.2	2013/2014
LC122842	GII.2	2013/2014
LC122843	GII.2	2013/2014
LC122846	GII.2	2013/2014
LC122848	GII.2	2013/2014
MH702260	GII.2	2013/2014
MH702261	GII.2	2013/2014
MH702265	GII.2	2013/2014
MH938341	GII.2	2013/2014
MK752949	GII.2	2013/2014
MK762626	GII.2	2013/2014
MK775028	GII.2	2013/2014
MW661249	GII.2	2013/2014
KT962983	GII.2	2014/2015
KY457721	GII.2	2014/2015
KY457722	GII.2	2014/2015
KY457724	GII.2	2014/2015
KY457725	GII.2	2014/2015
LC213885	GII.2	2014/2015
MH218733	GII.2	2014/2015
MH218734	GII.2	2014/2015
MH218735	GII.2	2014/2015
MH218736	GII.2	2014/2015
MH218737	GII.2	2014/2015
MH938338	GII.2	2014/2015
MH938339	GII.2	2014/2015
MK729086	GII.2	2014/2015
MK752945	GII.2	2014/2015
MT233270	GII.2	2014/2015
KY677827	GII.2	2015/2016
KY677828	GII.2	2015/2016
MH218648	GII.2	2015/2016
MH218655	GII.2	2015/2016
MH218657	GII.2	2015/2016
MH218697	GII.2	2015/2016
MH938342	GII.2	2015/2016
MH938343	GII.2	2015/2016
MH938344	GII.2	2015/2016
MK752944	GII.2	2015/2016
MK753007	GII.2	2015/2016
MK753011	GII.2	2015/2016
MK753012	GII.2	2015/2016
MK753013	GII.2	2015/2016
MK753014	GII.2	2015/2016
MK753015	GII.2	2015/2016
MK753031	GII.2	2015/2016
MK753035	GII.2	2015/2016
MK764039	GII.2	2015/2016
MK764040	GII.2	2015/2016
MK775029	GII.2	2015/2016
MK789430	GII.2	2015/2016
MT724793	GII.2	2015/2016
MW642193	GII.2	2015/2016
KY407217	GII.2	2016/2017
KY407218	GII.2	2016/2017
KY407219	GII.2	2016/2017
KY407220	GII.2	2016/2017
KY407221	GII.2	2016/2017
KY421044	GII.2	2016/2017
KY421121	GII.2	2016/2017
KY421122	GII.2	2016/2017
KY457580	GII.2	2016/2017
KY457581	GII.2	2016/2017
KY457582	GII.2	2016/2017
KY457583	GII.2	2016/2017
KY457584	GII.2	2016/2017
KY457585	GII.2	2016/2017
KY457586	GII.2	2016/2017
KY457727	GII.2	2016/2017
KY457728	GII.2	2016/2017
KY457729	GII.2	2016/2017
KY457731	GII.2	2016/2017
KY457734	GII.2	2016/2017
KY457735	GII.2	2016/2017
KY485115	GII.2	2016/2017
KY485116	GII.2	2016/2017
KY485117	GII.2	2016/2017
KY485118	GII.2	2016/2017
KY485119	GII.2	2016/2017
KY485120	GII.2	2016/2017
KY485121	GII.2	2016/2017
KY485122	GII.2	2016/2017
KY485123	GII.2	2016/2017
KY485124	GII.2	2016/2017
KY485125	GII.2	2016/2017
KY485126	GII.2	2016/2017
KY677829	GII.2	2016/2017
KY677830	GII.2	2016/2017
KY677831	GII.2	2016/2017
KY677832	GII.2	2016/2017
KY677833	GII.2	2016/2017
KY771081	GII.2	2016/2017
KY806290	GII.2	2016/2017
KY806291	GII.2	2016/2017
KY806292	GII.2	2016/2017
KY806293	GII.2	2016/2017
KY806294	GII.2	2016/2017
KY806295	GII.2	2016/2017
KY806296	GII.2	2016/2017
KY806297	GII.2	2016/2017
KY806298	GII.2	2016/2017
KY806299	GII.2	2016/2017
KY806300	GII.2	2016/2017
KY806301	GII.2	2016/2017
KY817742	GII.2	2016/2017
KY817743	GII.2	2016/2017
KY817744	GII.2	2016/2017
KY817745	GII.2	2016/2017
KY817746	GII.2	2016/2017
KY817747	GII.2	2016/2017
KY817748	GII.2	2016/2017
KY817749	GII.2	2016/2017
KY817750	GII.2	2016/2017
KY817751	GII.2	2016/2017
KY817752	GII.2	2016/2017
KY817753	GII.2	2016/2017
KY817754	GII.2	2016/2017
KY865306	GII.2	2016/2017
KY865307	GII.2	2016/2017
KY905336	GII.2	2016/2017
KY905337	GII.2	2016/2017
KY905338	GII.2	2016/2017
LC213886	GII.2	2016/2017
LC213887	GII.2	2016/2017
LC213888	GII.2	2016/2017
LC213889	GII.2	2016/2017
LC213890	GII.2	2016/2017
LC213891	GII.2	2016/2017
LC213892	GII.2	2016/2017
LC213893	GII.2	2016/2017
LC213894	GII.2	2016/2017
LC213895	GII.2	2016/2017
LC213896	GII.2	2016/2017
LC213897	GII.2	2016/2017
LC213898	GII.2	2016/2017
LC213899	GII.2	2016/2017
LC213900	GII.2	2016/2017
LC213901	GII.2	2016/2017
LC325213	GII.2	2016/2017
LC325214	GII.2	2016/2017
LC325215	GII.2	2016/2017
LC325216	GII.2	2016/2017
LC413791	GII.2	2016/2017
LC413792	GII.2	2016/2017
LC413793	GII.2	2016/2017
LC413794	GII.2	2016/2017
LC413795	GII.2	2016/2017
LC413796	GII.2	2016/2017
LC413797	GII.2	2016/2017
LC413798	GII.2	2016/2017
LC413799	GII.2	2016/2017
LC413800	GII.2	2016/2017
MF167650	GII.2	2016/2017
MF167651	GII.2	2016/2017
MF167652	GII.2	2016/2017
MF802551	GII.2	2016/2017
MG745985	GII.2	2016/2017
MG745986	GII.2	2016/2017
MG745987	GII.2	2016/2017
MG745988	GII.2	2016/2017
MG745989	GII.2	2016/2017
MG745990	GII.2	2016/2017
MG745991	GII.2	2016/2017
MG745992	GII.2	2016/2017
MG745993	GII.2	2016/2017
MG745994	GII.2	2016/2017
MG745995	GII.2	2016/2017
MG745996	GII.2	2016/2017
MG745997	GII.2	2016/2017
MG745998	GII.2	2016/2017
MG745999	GII.2	2016/2017
MG746000	GII.2	2016/2017
MG746001	GII.2	2016/2017
MG746002	GII.2	2016/2017
MG746003	GII.2	2016/2017
MG746004	GII.2	2016/2017
MG746005	GII.2	2016/2017
MG746006	GII.2	2016/2017
MG746007	GII.2	2016/2017
MG746008	GII.2	2016/2017
MG746009	GII.2	2016/2017
MG746010	GII.2	2016/2017
MG746011	GII.2	2016/2017
MG746012	GII.2	2016/2017
MG746013	GII.2	2016/2017
MG746014	GII.2	2016/2017
MG746015	GII.2	2016/2017
MG746016	GII.2	2016/2017
MG746017	GII.2	2016/2017
MG746018	GII.2	2016/2017
MG746019	GII.2	2016/2017
MG746020	GII.2	2016/2017
MG746021	GII.2	2016/2017
MG746022	GII.2	2016/2017
MG746023	GII.2	2016/2017
MG746024	GII.2	2016/2017
MG746025	GII.2	2016/2017
MG746026	GII.2	2016/2017
MG746027	GII.2	2016/2017
MG746028	GII.2	2016/2017
MG746029	GII.2	2016/2017
MG746030	GII.2	2016/2017
MG746031	GII.2	2016/2017
MG746032	GII.2	2016/2017
MG746033	GII.2	2016/2017
MG746034	GII.2	2016/2017
MG746035	GII.2	2016/2017
MG746036	GII.2	2016/2017
MG746037	GII.2	2016/2017
MG746038	GII.2	2016/2017
MG746039	GII.2	2016/2017
MG746040	GII.2	2016/2017
MG746041	GII.2	2016/2017
MG746042	GII.2	2016/2017
MG746043	GII.2	2016/2017
MG746044	GII.2	2016/2017
MG746045	GII.2	2016/2017
MG746046	GII.2	2016/2017
MG746047	GII.2	2016/2017
MG746048	GII.2	2016/2017
MG746049	GII.2	2016/2017
MG746050	GII.2	2016/2017
MG746051	GII.2	2016/2017
MG746052	GII.2	2016/2017
MG746053	GII.2	2016/2017
MG746054	GII.2	2016/2017
MG746055	GII.2	2016/2017
MG746056	GII.2	2016/2017
MG746057	GII.2	2016/2017
MG746058	GII.2	2016/2017
MG746059	GII.2	2016/2017
MG746060	GII.2	2016/2017
MG746061	GII.2	2016/2017
MG746062	GII.2	2016/2017
MG746063	GII.2	2016/2017
MG746064	GII.2	2016/2017
MG746065	GII.2	2016/2017
MG746066	GII.2	2016/2017
MG746067	GII.2	2016/2017
MG746068	GII.2	2016/2017
MG746069	GII.2	2016/2017
MG746070	GII.2	2016/2017
MG746071	GII.2	2016/2017
MG746072	GII.2	2016/2017
MG746073	GII.2	2016/2017
MG746074	GII.2	2016/2017
MG746075	GII.2	2016/2017
MG746076	GII.2	2016/2017
MG746077	GII.2	2016/2017
MG746078	GII.2	2016/2017
MG746079	GII.2	2016/2017
MG746080	GII.2	2016/2017
MG746081	GII.2	2016/2017
MG746082	GII.2	2016/2017
MG746083	GII.2	2016/2017
MG746084	GII.2	2016/2017
MG746085	GII.2	2016/2017
MG746086	GII.2	2016/2017
MG746087	GII.2	2016/2017
MG746088	GII.2	2016/2017
MG746089	GII.2	2016/2017
MG746090	GII.2	2016/2017
MG746091	GII.2	2016/2017
MG746092	GII.2	2016/2017
MG746093	GII.2	2016/2017
MG746094	GII.2	2016/2017
MG746095	GII.2	2016/2017
MG746096	GII.2	2016/2017
MG746097	GII.2	2016/2017
MG746098	GII.2	2016/2017
MG746099	GII.2	2016/2017
MG746100	GII.2	2016/2017
MG746101	GII.2	2016/2017
MG746102	GII.2	2016/2017
MG746103	GII.2	2016/2017
MG746104	GII.2	2016/2017
MG746105	GII.2	2016/2017
MG746106	GII.2	2016/2017
MG746107	GII.2	2016/2017
MG746108	GII.2	2016/2017
MG746109	GII.2	2016/2017
MG746110	GII.2	2016/2017
MG746111	GII.2	2016/2017
MG746112	GII.2	2016/2017
MG746113	GII.2	2016/2017
MG746114	GII.2	2016/2017
MG746115	GII.2	2016/2017
MG746116	GII.2	2016/2017
MG746117	GII.2	2016/2017
MG746118	GII.2	2016/2017
MG746119	GII.2	2016/2017
MG746120	GII.2	2016/2017
MG746121	GII.2	2016/2017
MG746122	GII.2	2016/2017
MG746123	GII.2	2016/2017
MG746124	GII.2	2016/2017
MG746125	GII.2	2016/2017
MG746126	GII.2	2016/2017
MG746127	GII.2	2016/2017
MG746128	GII.2	2016/2017
MG746129	GII.2	2016/2017
MG746130	GII.2	2016/2017
MG746131	GII.2	2016/2017
MG746132	GII.2	2016/2017
MG746133	GII.2	2016/2017
MG746134	GII.2	2016/2017
MG746135	GII.2	2016/2017
MG746136	GII.2	2016/2017
MG746137	GII.2	2016/2017
MG746138	GII.2	2016/2017
MG746139	GII.2	2016/2017
MG746140	GII.2	2016/2017
MG746141	GII.2	2016/2017
MG746142	GII.2	2016/2017
MG746143	GII.2	2016/2017
MG746144	GII.2	2016/2017
MG746145	GII.2	2016/2017
MG746146	GII.2	2016/2017
MG746147	GII.2	2016/2017
MG746148	GII.2	2016/2017
MG746149	GII.2	2016/2017
MG746150	GII.2	2016/2017
MG746151	GII.2	2016/2017
MG746152	GII.2	2016/2017
MG746153	GII.2	2016/2017
MG746154	GII.2	2016/2017
MG746155	GII.2	2016/2017
MG746156	GII.2	2016/2017
MG746157	GII.2	2016/2017
MG746158	GII.2	2016/2017
MG746159	GII.2	2016/2017
MG746160	GII.2	2016/2017
MG746161	GII.2	2016/2017
MG746162	GII.2	2016/2017
MG746163	GII.2	2016/2017
MG746164	GII.2	2016/2017
MG746165	GII.2	2016/2017
MG746166	GII.2	2016/2017
MG746167	GII.2	2016/2017
MG746168	GII.2	2016/2017
MG746169	GII.2	2016/2017
MG746170	GII.2	2016/2017
MG746171	GII.2	2016/2017
MG746172	GII.2	2016/2017
MG746173	GII.2	2016/2017
MG746174	GII.2	2016/2017
MG746175	GII.2	2016/2017
MG746176	GII.2	2016/2017
MG746177	GII.2	2016/2017
MG746178	GII.2	2016/2017
MG746179	GII.2	2016/2017
MG746180	GII.2	2016/2017
MG746181	GII.2	2016/2017
MG746182	GII.2	2016/2017
MG746183	GII.2	2016/2017
MG746184	GII.2	2016/2017
MG746185	GII.2	2016/2017
MG746186	GII.2	2016/2017
MG746187	GII.2	2016/2017
MG746188	GII.2	2016/2017
MG746189	GII.2	2016/2017
MG746190	GII.2	2016/2017
MG746191	GII.2	2016/2017
MG746192	GII.2	2016/2017
MG746193	GII.2	2016/2017
MG746194	GII.2	2016/2017
MG746195	GII.2	2016/2017
MG746196	GII.2	2016/2017
MG746197	GII.2	2016/2017
MG746198	GII.2	2016/2017
MG746199	GII.2	2016/2017
MG746200	GII.2	2016/2017
MG746201	GII.2	2016/2017
MG746202	GII.2	2016/2017
MG746203	GII.2	2016/2017
MG746204	GII.2	2016/2017
MG746205	GII.2	2016/2017
MG746206	GII.2	2016/2017
MG746207	GII.2	2016/2017
MG746208	GII.2	2016/2017
MG746209	GII.2	2016/2017
MG746210	GII.2	2016/2017
MG746211	GII.2	2016/2017
MG746212	GII.2	2016/2017
MG746213	GII.2	2016/2017
MG746214	GII.2	2016/2017
MG746215	GII.2	2016/2017
MG746216	GII.2	2016/2017
MG746217	GII.2	2016/2017
MG746218	GII.2	2016/2017
MG746219	GII.2	2016/2017
MG746220	GII.2	2016/2017
MG746221	GII.2	2016/2017
MG746222	GII.2	2016/2017
MG746223	GII.2	2016/2017
MG746224	GII.2	2016/2017
MG746225	GII.2	2016/2017
MG763354	GII.2	2016/2017
MG763355	GII.2	2016/2017
MG763356	GII.2	2016/2017
MG763357	GII.2	2016/2017
MG763358	GII.2	2016/2017
MG763359	GII.2	2016/2017
MG763360	GII.2	2016/2017
MG763361	GII.2	2016/2017
MG763362	GII.2	2016/2017
MG763363	GII.2	2016/2017
MG763365	GII.2	2016/2017
MG763366	GII.2	2016/2017
MG763367	GII.2	2016/2017
MG763368	GII.2	2016/2017
MG763369	GII.2	2016/2017
MG763370	GII.2	2016/2017
MG763371	GII.2	2016/2017
MG763372	GII.2	2016/2017
MG763373	GII.2	2016/2017
MG892974	GII.2	2016/2017
MH041321	GII.2	2016/2017
MH041322	GII.2	2016/2017
MH068791	GII.2	2016/2017
MH068792	GII.2	2016/2017
MH068793	GII.2	2016/2017
MH068794	GII.2	2016/2017
MH068795	GII.2	2016/2017
MH068796	GII.2	2016/2017
MH068797	GII.2	2016/2017
MH068798	GII.2	2016/2017
MH068799	GII.2	2016/2017
MH068800	GII.2	2016/2017
MH068801	GII.2	2016/2017
MH068802	GII.2	2016/2017
MH068803	GII.2	2016/2017
MH068804	GII.2	2016/2017
MH068805	GII.2	2016/2017
MH068806	GII.2	2016/2017
MH068807	GII.2	2016/2017
MH068808	GII.2	2016/2017
MH068809	GII.2	2016/2017
MH068810	GII.2	2016/2017
MH068811	GII.2	2016/2017
MH068812	GII.2	2016/2017
MH068813	GII.2	2016/2017
MH068814	GII.2	2016/2017
MH068815	GII.2	2016/2017
MH068816	GII.2	2016/2017
MH068817	GII.2	2016/2017
MH068818	GII.2	2016/2017
MH068819	GII.2	2016/2017
MH068820	GII.2	2016/2017
MH158635	GII.2	2016/2017
MH634351	GII.2	2016/2017
MH634353	GII.2	2016/2017
MH634354	GII.2	2016/2017
MH634355	GII.2	2016/2017
MH634356	GII.2	2016/2017
MH634359	GII.2	2016/2017
MH634361	GII.2	2016/2017
MH634362	GII.2	2016/2017
MH634363	GII.2	2016/2017
MH634364	GII.2	2016/2017
MH634365	GII.2	2016/2017
MH634367	GII.2	2016/2017
MH634369	GII.2	2016/2017
MH634370	GII.2	2016/2017
MH634372	GII.2	2016/2017
MH634373	GII.2	2016/2017
MH634374	GII.2	2016/2017
MH634375	GII.2	2016/2017
MH634376	GII.2	2016/2017
MH634377	GII.2	2016/2017
MH634378	GII.2	2016/2017
MH634379	GII.2	2016/2017
MH634382	GII.2	2016/2017
MH634383	GII.2	2016/2017
MH634385	GII.2	2016/2017
MH634386	GII.2	2016/2017
MH634387	GII.2	2016/2017
MH634388	GII.2	2016/2017
MH634389	GII.2	2016/2017
MH671553	GII.2	2016/2017
MH671554	GII.2	2016/2017
MH825867	GII.2	2016/2017
MH825869	GII.2	2016/2017
MH825870	GII.2	2016/2017
MH825871	GII.2	2016/2017
MH825873	GII.2	2016/2017
MH825874	GII.2	2016/2017
MH825875	GII.2	2016/2017
MH825877	GII.2	2016/2017
MH825879	GII.2	2016/2017
MH938345	GII.2	2016/2017
MH938346	GII.2	2016/2017
MH938347	GII.2	2016/2017
MH938348	GII.2	2016/2017
MH938349	GII.2	2016/2017
MH938350	GII.2	2016/2017
MH938352	GII.2	2016/2017
MK340748	GII.2	2016/2017
MK590972	GII.2	2016/2017
MK590973	GII.2	2016/2017
MK590974	GII.2	2016/2017
MK614124	GII.2	2016/2017
MK614125	GII.2	2016/2017
MK614126	GII.2	2016/2017
MK614127	GII.2	2016/2017
MK614142	GII.2	2016/2017
MK614143	GII.2	2016/2017
MK614144	GII.2	2016/2017
MK614145	GII.2	2016/2017
MK614146	GII.2	2016/2017
MK614147	GII.2	2016/2017
MK614148	GII.2	2016/2017
MK614149	GII.2	2016/2017
MK614150	GII.2	2016/2017
MK614152	GII.2	2016/2017
MK614153	GII.2	2016/2017
MK614154	GII.2	2016/2017
MK614156	GII.2	2016/2017
MK614159	GII.2	2016/2017
MK614161	GII.2	2016/2017
MK648237	GII.2	2016/2017
MK648238	GII.2	2016/2017
MK648239	GII.2	2016/2017
MK648240	GII.2	2016/2017
MK752939	GII.2	2016/2017
MK752940	GII.2	2016/2017
MK753016	GII.2	2016/2017
MK753021	GII.2	2016/2017
MK762631	GII.2	2016/2017
MK762641	GII.2	2016/2017
MK764017	GII.2	2016/2017
MK764042	GII.2	2016/2017
MK764043	GII.2	2016/2017
MK773580	GII.2	2016/2017
MK773581	GII.2	2016/2017
MK773582	GII.2	2016/2017
MK773583	GII.2	2016/2017
MK775030	GII.2	2016/2017
MK907802	GII.2	2016/2017
MN493873	GII.2	2016/2017
MW305715	GII.2	2016/2017
MW305716	GII.2	2016/2017
MW305717	GII.2	2016/2017
MW305720	GII.2	2016/2017
MW363174	GII.2	2016/2017
OK012403	GII.2	2016/2017
OL898507	GII.2	2016/2017
LC413801	GII.2	2017/2018
LC413802	GII.2	2017/2018
LC413803	GII.2	2017/2018
MG763364	GII.2	2017/2018
MG763374	GII.2	2017/2018
MG763375	GII.2	2017/2018
MG763376	GII.2	2017/2018
MG763377	GII.2	2017/2018
MH321825	GII.2	2017/2018
MH634352	GII.2	2017/2018
MH634357	GII.2	2017/2018
MH634358	GII.2	2017/2018
MH634360	GII.2	2017/2018
MH634366	GII.2	2017/2018
MH634368	GII.2	2017/2018
MH634371	GII.2	2017/2018
MH634380	GII.2	2017/2018
MH634381	GII.2	2017/2018
MH634384	GII.2	2017/2018
MH634390	GII.2	2017/2018
MH634391	GII.2	2017/2018
MH634392	GII.2	2017/2018
MH825868	GII.2	2017/2018
MH825872	GII.2	2017/2018
MH825876	GII.2	2017/2018
MH825878	GII.2	2017/2018
MH825880	GII.2	2017/2018
MH825881	GII.2	2017/2018
MH938353	GII.2	2017/2018
MH979229	GII.2	2017/2018
MK614061	GII.2	2017/2018
MK614128	GII.2	2017/2018
MK614129	GII.2	2017/2018
MK614130	GII.2	2017/2018
MK614131	GII.2	2017/2018
MK614132	GII.2	2017/2018
MK614133	GII.2	2017/2018
MK614134	GII.2	2017/2018
MK614135	GII.2	2017/2018
MK614136	GII.2	2017/2018
MK614137	GII.2	2017/2018
MK614139	GII.2	2017/2018
MK614140	GII.2	2017/2018
MK614141	GII.2	2017/2018
MK614155	GII.2	2017/2018
MK614157	GII.2	2017/2018
MK614158	GII.2	2017/2018
MK614160	GII.2	2017/2018
MK752935	GII.2	2017/2018
MK752941	GII.2	2017/2018
MK762625	GII.2	2017/2018
MK762628	GII.2	2017/2018
MK762633	GII.2	2017/2018
MK762634	GII.2	2017/2018
MK764022	GII.2	2017/2018
MK773571	GII.2	2017/2018
MK773587	GII.2	2017/2018
MK864096	GII.2	2017/2018
MT362914	GII.2	2017/2018
MT362915	GII.2	2017/2018
MT362916	GII.2	2017/2018
MT767367	GII.2	2017/2018
OK012404	GII.2	2017/2018
MN394542	GII.2	2018/2019
MN394544	GII.2	2018/2019
MT158851	GII.2	2018/2019
MT158852	GII.2	2018/2019
MT158853	GII.2	2018/2019
MT158855	GII.2	2018/2019
MT158856	GII.2	2018/2019
MT158857	GII.2	2018/2019
MT158862	GII.2	2018/2019
OK376252	GII.2	2018/2019
OK376253	GII.2	2018/2019
OK376254	GII.2	2018/2019
OK376255	GII.2	2018/2019
OK376256	GII.2	2018/2019
OK376257	GII.2	2018/2019
OK376258	GII.2	2018/2019
OK376259	GII.2	2018/2019
OK376260	GII.2	2018/2019
OK376261	GII.2	2018/2019
OK376262	GII.2	2018/2019
OK376263	GII.2	2018/2019
OK376264	GII.2	2018/2019
OM372482	GII.2	2018/2019
OM372483	GII.2	2018/2019
OM372488	GII.2	2018/2019
OM372489	GII.2	2018/2019
OM372676	GII.2	2018/2019
MT738527	GII.2	2019/2020
LC646332	GII.2	2020/2021
LC646333	GII.2	2020/2021
OL826940	GII.2	2020/2021
OL826941	GII.2	2020/2021
OL826942	GII.2	2020/2021
OL826943	GII.2	2020/2021
MW305724	GII.3	1975/1976
JN699039	GII.3	1977/1978
JN699040	GII.3	1977/1978
JX846924	GII.3	1977/1978
KC597144	GII.3	1977/1978
MW305574	GII.3	1977/1978
MW305575	GII.3	1977/1978
MW305591	GII.3	1987/1988
MW305592	GII.3	1987/1988
MW305650	GII.3	1987/1988
MW305727	GII.3	1988/1989
MW305728	GII.3	1988/1989
MW305725	GII.3	1990/1991
MW305726	GII.3	1990/1991
KJ194500	GII.3	1994/1995
KJ194504	GII.3	1994/1995
GU292851	GII.3	2003/2004
JN899244	GII.3	2003/2004
KF931180	GII.3	2003/2004
LC122751	GII.3	2003/2004
LC122752	GII.3	2003/2004
LC122753	GII.3	2003/2004
EU850823	GII.3	2004/2005
EU850824	GII.3	2004/2005
LC122831	GII.3	2004/2005
MT808058	GII.3	2004/2005
EU850825	GII.3	2005/2006
EU850826	GII.3	2005/2006
EU850827	GII.3	2005/2006
HM590538	GII.3	2005/2006
LC122754	GII.3	2005/2006
LC122762	GII.3	2005/2006
LC122763	GII.3	2005/2006
KF931234	GII.3	2006/2007
KF931243	GII.3	2006/2007
KF931267	GII.3	2006/2007
LC101823	GII.3	2006/2007
LC122757	GII.3	2007/2008
MK907798	GII.3	2007/2008
MT808056	GII.3	2007/2008
MT808057	GII.3	2007/2008
GU138208	GII.3	2008/2009
GU991355	GII.3	2008/2009
KF931324	GII.3	2008/2009
LC122755	GII.3	2008/2009
LC122756	GII.3	2008/2009
MT808055	GII.3	2008/2009
MW305522	GII.3	2008/2009
MW305541	GII.3	2008/2009
AB629943	GII.3	2009/2010
JN565063	GII.3	2009/2010
KC464495	GII.3	2009/2010
KJ184223	GII.3	2009/2010
KM198484	GII.3	2009/2010
KM198493	GII.3	2009/2010
KM198496	GII.3	2009/2010
KM198505	GII.3	2009/2010
KM198509	GII.3	2009/2010
KM198553	GII.3	2009/2010
KM198561	GII.3	2009/2010
KM198572	GII.3	2009/2010
KM198583	GII.3	2009/2010
KM198586	GII.3	2009/2010
MT678693	GII.3	2009/2010
MT678694	GII.3	2009/2010
MT678695	GII.3	2009/2010
JX984948	GII.3	2010/2011
KC597140	GII.3	2010/2011
KF944065	GII.3	2010/2011
KF944110	GII.3	2010/2011
KF944111	GII.3	2010/2011
KF944119	GII.3	2010/2011
KF944147	GII.3	2010/2011
KF944165	GII.3	2010/2011
KF944166	GII.3	2010/2011
KJ184256	GII.3	2010/2011
KM198563	GII.3	2010/2011
KX355506	GII.3	2010/2011
LC122742	GII.3	2010/2011
LC122743	GII.3	2010/2011
LC122744	GII.3	2010/2011
LC122745	GII.3	2010/2011
LC122746	GII.3	2010/2011
LC122747	GII.3	2010/2011
LC122748	GII.3	2010/2011
LC122749	GII.3	2010/2011
LC122750	GII.3	2010/2011
MF140684	GII.3	2010/2011
MT678696	GII.3	2010/2011
MT678697	GII.3	2010/2011
MT678698	GII.3	2010/2011
MT678699	GII.3	2010/2011
MT678700	GII.3	2010/2011
MT678701	GII.3	2010/2011
MT678702	GII.3	2010/2011
MT678703	GII.3	2010/2011
MW363175	GII.3	2010/2011
MW363176	GII.3	2010/2011
KF895841	GII.3	2011/2012
KF944179	GII.3	2011/2012
KF944203	GII.3	2011/2012
KF944227	GII.3	2011/2012
KF944232	GII.3	2011/2012
KJ634708	GII.3	2011/2012
KM198500	GII.3	2011/2012
KM198511	GII.3	2011/2012
KM198528	GII.3	2011/2012
KM198529	GII.3	2011/2012
KM198547	GII.3	2011/2012
KM198554	GII.3	2011/2012
KM198573	GII.3	2011/2012
KM198590	GII.3	2011/2012
KT779557	GII.3	2011/2012
LC122741	GII.3	2011/2012
MF140685	GII.3	2011/2012
MF140686	GII.3	2011/2012
MF140687	GII.3	2011/2012
MF140688	GII.3	2011/2012
MG892076	GII.3	2011/2012
MT678704	GII.3	2011/2012
MT678705	GII.3	2011/2012
MT678706	GII.3	2011/2012
MT678707	GII.3	2011/2012
MT678708	GII.3	2011/2012
MT678709	GII.3	2011/2012
MT678710	GII.3	2011/2012
MT678711	GII.3	2011/2012
MT678712	GII.3	2011/2012
MW363177	GII.3	2011/2012
MW363178	GII.3	2011/2012
OL913975	GII.3	2011/2012
KF306213	GII.3	2012/2013
KF895848	GII.3	2012/2013
KF895859	GII.3	2012/2013
KF944266	GII.3	2012/2013
MF140689	GII.3	2012/2013
MT256120	GII.3	2012/2013
MT678713	GII.3	2012/2013
MT678714	GII.3	2012/2013
MT678715	GII.3	2012/2013
MT678716	GII.3	2012/2013
MT678717	GII.3	2012/2013
OL943801	GII.3	2012/2013
KJ145323	GII.3	2013/2014
KY348697	GII.3	2013/2014
KY407172	GII.3	2013/2014
KY407173	GII.3	2013/2014
KY407174	GII.3	2013/2014
KY407175	GII.3	2013/2014
LC122740	GII.3	2013/2014
LC122758	GII.3	2013/2014
LC122759	GII.3	2013/2014
LC122764	GII.3	2013/2014
MH218570	GII.3	2013/2014
MH218571	GII.3	2013/2014
MH218572	GII.3	2013/2014
MH218573	GII.3	2013/2014
MH218574	GII.3	2013/2014
MH218575	GII.3	2013/2014
MH218576	GII.3	2013/2014
MH218577	GII.3	2013/2014
MH218578	GII.3	2013/2014
MH218579	GII.3	2013/2014
MH218580	GII.3	2013/2014
MH218581	GII.3	2013/2014
MH218582	GII.3	2013/2014
MH218712	GII.3	2013/2014
MH218738	GII.3	2013/2014
MH702287	GII.3	2013/2014
MK396772	GII.3	2013/2014
MK762640	GII.3	2013/2014
MK764020	GII.3	2013/2014
MK907787	GII.3	2013/2014
MN199033	GII.3	2013/2014
MT678718	GII.3	2013/2014
MT678719	GII.3	2013/2014
MT678720	GII.3	2013/2014
MT678721	GII.3	2013/2014
MW305536	GII.3	2013/2014
KT732274	GII.3	2014/2015
KY348698	GII.3	2014/2015
KY406925	GII.3	2014/2015
KY406930	GII.3	2014/2015
KY406931	GII.3	2014/2015
KY406933	GII.3	2014/2015
KY407176	GII.3	2014/2015
KY407177	GII.3	2014/2015
KY407178	GII.3	2014/2015
KY407179	GII.3	2014/2015
KY407180	GII.3	2014/2015
LC122760	GII.3	2014/2015
LC122761	GII.3	2014/2015
LC133339	GII.3	2014/2015
LC133343	GII.3	2014/2015
MH218583	GII.3	2014/2015
MH218584	GII.3	2014/2015
MH218585	GII.3	2014/2015
MH218586	GII.3	2014/2015
MH218587	GII.3	2014/2015
MH218588	GII.3	2014/2015
MH218589	GII.3	2014/2015
MH218590	GII.3	2014/2015
MH218592	GII.3	2014/2015
MH218593	GII.3	2014/2015
MH218594	GII.3	2014/2015
MH218595	GII.3	2014/2015
MH218596	GII.3	2014/2015
MH218597	GII.3	2014/2015
MH218598	GII.3	2014/2015
MH218599	GII.3	2014/2015
MH218600	GII.3	2014/2015
MH218601	GII.3	2014/2015
MH218602	GII.3	2014/2015
MH218603	GII.3	2014/2015
MH218604	GII.3	2014/2015
MH218630	GII.3	2014/2015
MH218696	GII.3	2014/2015
MH218732	GII.3	2014/2015
MT256116	GII.3	2014/2015
MT316113	GII.3	2014/2015
MT316122	GII.3	2014/2015
MT678722	GII.3	2014/2015
MT678723	GII.3	2014/2015
MT678724	GII.3	2014/2015
MT678725	GII.3	2014/2015
MT678726	GII.3	2014/2015
KX989464	GII.3	2015/2016
KX989465	GII.3	2015/2016
KX989466	GII.3	2015/2016
KX989467	GII.3	2015/2016
KX989468	GII.3	2015/2016
KY210918	GII.3	2015/2016
KY210919	GII.3	2015/2016
KY406922	GII.3	2015/2016
KY406923	GII.3	2015/2016
KY406924	GII.3	2015/2016
KY406926	GII.3	2015/2016
KY406927	GII.3	2015/2016
KY406928	GII.3	2015/2016
KY406929	GII.3	2015/2016
KY406932	GII.3	2015/2016
KY406934	GII.3	2015/2016
KY406935	GII.3	2015/2016
KY406936	GII.3	2015/2016
KY406937	GII.3	2015/2016
KY406938	GII.3	2015/2016
KY406939	GII.3	2015/2016
KY406941	GII.3	2015/2016
KY406942	GII.3	2015/2016
KY406943	GII.3	2015/2016
KY406944	GII.3	2015/2016
KY406946	GII.3	2015/2016
KY406947	GII.3	2015/2016
KY407190	GII.3	2015/2016
KY407191	GII.3	2015/2016
KY407192	GII.3	2015/2016
KY407193	GII.3	2015/2016
KY407194	GII.3	2015/2016
KY407195	GII.3	2015/2016
KY407196	GII.3	2015/2016
KY407197	GII.3	2015/2016
KY407198	GII.3	2015/2016
KY887597	GII.3	2015/2016
KY887598	GII.3	2015/2016
KY887606	GII.3	2015/2016
MH218618	GII.3	2015/2016
MH218646	GII.3	2015/2016
MH218653	GII.3	2015/2016
MH218654	GII.3	2015/2016
MH218660	GII.3	2015/2016
MH218668	GII.3	2015/2016
MH218671	GII.3	2015/2016
MH218672	GII.3	2015/2016
MH218675	GII.3	2015/2016
MH218676	GII.3	2015/2016
MH218677	GII.3	2015/2016
MH218678	GII.3	2015/2016
MH218679	GII.3	2015/2016
MH218680	GII.3	2015/2016
MH218681	GII.3	2015/2016
MH218682	GII.3	2015/2016
MH218683	GII.3	2015/2016
MH218686	GII.3	2015/2016
MH218688	GII.3	2015/2016
MH218690	GII.3	2015/2016
MH218693	GII.3	2015/2016
MH218717	GII.3	2015/2016
MK073886	GII.3	2015/2016
MT409884	GII.3	2015/2016
MT409885	GII.3	2015/2016
MT409886	GII.3	2015/2016
MT678727	GII.3	2015/2016
MT678728	GII.3	2015/2016
MT678729	GII.3	2015/2016
MT678730	GII.3	2015/2016
MT678731	GII.3	2015/2016
MT678732	GII.3	2015/2016
MT678733	GII.3	2015/2016
MW661255	GII.3	2015/2016
KY406940	GII.3	2016/2017
KY406945	GII.3	2016/2017
KY905334	GII.3	2016/2017
MG892910	GII.3	2016/2017
MG892911	GII.3	2016/2017
MG892915	GII.3	2016/2017
MG892920	GII.3	2016/2017
MG892946	GII.3	2016/2017
MG892947	GII.3	2016/2017
MG892949	GII.3	2016/2017
MG892950	GII.3	2016/2017
MG892951	GII.3	2016/2017
MG892952	GII.3	2016/2017
MG892953	GII.3	2016/2017
MG892954	GII.3	2016/2017
MG892955	GII.3	2016/2017
MT678734	GII.3	2016/2017
MT678735	GII.3	2016/2017
MT678736	GII.3	2016/2017
MT678737	GII.3	2016/2017
MT678738	GII.3	2016/2017
MT678739	GII.3	2016/2017
MW363179	GII.3	2016/2017
MG892956	GII.3	2017/2018
MH279487	GII.3	2017/2018
MK614064	GII.3	2017/2018
MK773588	GII.3	2017/2018
MN542844	GII.3	2017/2018
MT678740	GII.3	2017/2018
MT678741	GII.3	2017/2018
MT678742	GII.3	2017/2018
MT678743	GII.3	2017/2018
MT678744	GII.3	2017/2018
MT678745	GII.3	2017/2018
MT678746	GII.3	2017/2018
MT678747	GII.3	2017/2018
LC535134	GII.3	2018/2019
MN416945	GII.3	2018/2019
MT158854	GII.3	2018/2019
MT678748	GII.3	2018/2019
MT678749	GII.3	2018/2019
MT678750	GII.3	2018/2019
MT678751	GII.3	2018/2019
MT678752	GII.3	2018/2019
MW127530	GII.3	2018/2019
MW127531	GII.3	2018/2019
MW127533	GII.3	2018/2019
OM372484	GII.3	2018/2019
OM372486	GII.3	2018/2019
OM372487	GII.3	2018/2019
OM372595	GII.3	2018/2019
OM373201	GII.3	2018/2019
OM373562	GII.3	2018/2019
OM386792	GII.3	2018/2019
OM388564	GII.3	2018/2019
MT755733	GII.3	2019/2020
MW127536	GII.3	2019/2020
MW127539	GII.3	2019/2020
MW127540	GII.3	2019/2020
ON569431	GII.3	2019/2020
MW704319	GII.3	2020/2021
MW704328	GII.3	2020/2021
MW704329	GII.3	2020/2021
MZ503598	GII.3	2020/2021
MZ503608	GII.3	2020/2021
OL451532	GII.3	2020/2021
OL451533	GII.3	2020/2021
OM884056	GII.3	2021/2022
JX023286	GII.4	1973/1974
MW305729	GII.4	1973/1974
AB684675	GII.4	1974/1975
JX401281	GII.4	1976/1977
MW305583	GII.4	1976/1977
JX401279	GII.4	1977/1978
JX401280	GII.4	1977/1978
KC576915	GII.4	1977/1978
MW305572	GII.4	1977/1978
MW305696	GII.4	1977/1978
MW305697	GII.4	1977/1978
AB684704	GII.4	1980/1981
AB684705	GII.4	1980/1981
AB684720	GII.4	1982/1983
JX289821	GII.4	1986/1987
KY424332	GII.4	1987/1988
KY424333	GII.4	1987/1988
KY424334	GII.4	1987/1988
KY424335	GII.4	1987/1988
KY424336	GII.4	1987/1988
KY424337	GII.4	1987/1988
KY424338	GII.4	1987/1988
KY424339	GII.4	1987/1988
KY424340	GII.4	1987/1988
MW305594	GII.4	1987/1988
MW305585	GII.4	1995/1996
MW305586	GII.4	1995/1996
MW305587	GII.4	1995/1996
MW305588	GII.4	1995/1996
MW305589	GII.4	1995/1996
MW305590	GII.4	1995/1996
MW305651	GII.4	1995/1996
MW305652	GII.4	1995/1996
MW305653	GII.4	1995/1996
MW305655	GII.4	1996/1997
MW305656	GII.4	1996/1997
MW305661	GII.4	1997/1998
MW305662	GII.4	1997/1998
EU916959	GII.4	2002/2003
EU916961	GII.4	2002/2003
JQ320073	GII.4	2002/2003
LC122781	GII.4	2002/2003
EU839581	GII.4	2003/2004
EU839582	GII.4	2003/2004
EU839583	GII.4	2003/2004
EU916955	GII.4	2003/2004
EU916957	GII.4	2003/2004
EU916960	GII.4	2003/2004
JX445152	GII.4	2003/2004
LC122766	GII.4	2003/2004
LC122767	GII.4	2003/2004
LC122768	GII.4	2003/2004
LC122769	GII.4	2003/2004
LC122770	GII.4	2003/2004
LC122771	GII.4	2003/2004
LC122772	GII.4	2003/2004
HM802540	GII.4	2004/2005
HM802541	GII.4	2004/2005
HM802542	GII.4	2004/2005
HM802543	GII.4	2004/2005
HM802545	GII.4	2004/2005
HM802546	GII.4	2004/2005
HM802547	GII.4	2004/2005
HM802548	GII.4	2004/2005
HM802549	GII.4	2004/2005
HM802550	GII.4	2004/2005
HM802551	GII.4	2004/2005
HM802552	GII.4	2004/2005
HM802555	GII.4	2004/2005
JF827296	GII.4	2004/2005
JX459595	GII.4	2004/2005
JX459596	GII.4	2004/2005
JX459597	GII.4	2004/2005
JX459598	GII.4	2004/2005
LC122765	GII.4	2004/2005
LC122782	GII.4	2004/2005
EU839584	GII.4	2005/2006
EU839585	GII.4	2005/2006
EU839586	GII.4	2005/2006
EU839587	GII.4	2005/2006
EU876892	GII.4	2005/2006
HM802544	GII.4	2005/2006
HM802553	GII.4	2005/2006
JN400599	GII.4	2005/2006
JN899246	GII.4	2005/2006
JX445153	GII.4	2005/2006
JX445154	GII.4	2005/2006
JX459599	GII.4	2005/2006
JX459600	GII.4	2005/2006
AB291542	GII.4	2006/2007
AB665364	GII.4	2006/2007
EU839588	GII.4	2006/2007
EU839589	GII.4	2006/2007
EU876882	GII.4	2006/2007
EU876883	GII.4	2006/2007
EU876884	GII.4	2006/2007
EU876885	GII.4	2006/2007
EU876886	GII.4	2006/2007
EU876887	GII.4	2006/2007
EU876888	GII.4	2006/2007
EU876889	GII.4	2006/2007
EU916956	GII.4	2006/2007
GQ845317	GII.4	2006/2007
GQ845329	GII.4	2006/2007
GQ845341	GII.4	2006/2007
HQ693090	GII.4	2006/2007
JN400600	GII.4	2006/2007
JN400601	GII.4	2006/2007
JN400602	GII.4	2006/2007
JN400603	GII.4	2006/2007
JN400604	GII.4	2006/2007
JN400605	GII.4	2006/2007
JN400606	GII.4	2006/2007
JN400607	GII.4	2006/2007
JN400608	GII.4	2006/2007
JN400609	GII.4	2006/2007
JN400610	GII.4	2006/2007
JN400611	GII.4	2006/2007
JN400612	GII.4	2006/2007
JN400613	GII.4	2006/2007
JN400614	GII.4	2006/2007
JN400615	GII.4	2006/2007
JQ613507	GII.4	2006/2007
JQ613509	GII.4	2006/2007
JQ613510	GII.4	2006/2007
JQ613511	GII.4	2006/2007
JQ613512	GII.4	2006/2007
JQ613513	GII.4	2006/2007
JQ613514	GII.4	2006/2007
JQ613515	GII.4	2006/2007
JQ613516	GII.4	2006/2007
JQ613517	GII.4	2006/2007
JQ622197	GII.4	2006/2007
JX445155	GII.4	2006/2007
JX445156	GII.4	2006/2007
JX445157	GII.4	2006/2007
JX445158	GII.4	2006/2007
JX459601	GII.4	2006/2007
JX459602	GII.4	2006/2007
JX459603	GII.4	2006/2007
JX459604	GII.4	2006/2007
JX459605	GII.4	2006/2007
JX459606	GII.4	2006/2007
JX459607	GII.4	2006/2007
JX459608	GII.4	2006/2007
JX459609	GII.4	2006/2007
JX459610	GII.4	2006/2007
JX459611	GII.4	2006/2007
JX459612	GII.4	2006/2007
JX459613	GII.4	2006/2007
JX459614	GII.4	2006/2007
JX459615	GII.4	2006/2007
JX459616	GII.4	2006/2007
JX459617	GII.4	2006/2007
JX459618	GII.4	2006/2007
JX459619	GII.4	2006/2007
JX459620	GII.4	2006/2007
JX459621	GII.4	2006/2007
JX459622	GII.4	2006/2007
JX459623	GII.4	2006/2007
JX459624	GII.4	2006/2007
KC792278	GII.4	2006/2007
KM245069	GII.4	2006/2007
KM245070	GII.4	2006/2007
LC005704	GII.4	2006/2007
LC005705	GII.4	2006/2007
MH540347	GII.4	2006/2007
MH540348	GII.4	2006/2007
MH540349	GII.4	2006/2007
AB445395	GII.4	2007/2008
EU839590	GII.4	2007/2008
EU839591	GII.4	2007/2008
EU839592	GII.4	2007/2008
EU839593	GII.4	2007/2008
EU839594	GII.4	2007/2008
EU839595	GII.4	2007/2008
GQ845318	GII.4	2007/2008
GQ845332	GII.4	2007/2008
GQ845336	GII.4	2007/2008
GQ845337	GII.4	2007/2008
GQ845345	GII.4	2007/2008
GQ850882	GII.4	2007/2008
GU270580	GII.4	2007/2008
HQ008055	GII.4	2007/2008
JQ613508	GII.4	2007/2008
JQ613518	GII.4	2007/2008
JQ613520	GII.4	2007/2008
JQ613521	GII.4	2007/2008
JQ613522	GII.4	2007/2008
JX445159	GII.4	2007/2008
JX445160	GII.4	2007/2008
JX445161	GII.4	2007/2008
JX459625	GII.4	2007/2008
JX459626	GII.4	2007/2008
JX459627	GII.4	2007/2008
JX459628	GII.4	2007/2008
JX459629	GII.4	2007/2008
JX459630	GII.4	2007/2008
JX644025	GII.4	2007/2008
JX644026	GII.4	2007/2008
JX644027	GII.4	2007/2008
JX644028	GII.4	2007/2008
JX644029	GII.4	2007/2008
KC990829	GII.4	2007/2008
KJ144999	GII.4	2007/2008
KM245071	GII.4	2007/2008
KM245072	GII.4	2007/2008
LC005706	GII.4	2007/2008
LC005707	GII.4	2007/2008
LC122773	GII.4	2007/2008
MF140652	GII.4	2007/2008
MF140653	GII.4	2007/2008
MF140654	GII.4	2007/2008
MH413070	GII.4	2007/2008
MT754267	GII.4	2007/2008
MW305515	GII.4	2007/2008
MW305521	GII.4	2007/2008
MW305524	GII.4	2007/2008
MW305525	GII.4	2007/2008
MW305538	GII.4	2007/2008
MW305539	GII.4	2007/2008
MW305543	GII.4	2007/2008
MW305545	GII.4	2007/2008
MW305546	GII.4	2007/2008
MW363180	GII.4	2007/2008
MW363181	GII.4	2007/2008
MW363182	GII.4	2007/2008
MW363184	GII.4	2007/2008
MW363185	GII.4	2007/2008
AB492092	GII.4	2008/2009
GQ303445	GII.4	2008/2009
GQ413969	GII.4	2008/2009
GQ845312	GII.4	2008/2009
GU390900	GII.4	2008/2009
GU390901	GII.4	2008/2009
GU390902	GII.4	2008/2009
GU991353	GII.4	2008/2009
HM590583	GII.4	2008/2009
HM635099	GII.4	2008/2009
HM635100	GII.4	2008/2009
JN400616	GII.4	2008/2009
JN400617	GII.4	2008/2009
JQ613519	GII.4	2008/2009
JQ613523	GII.4	2008/2009
JQ613524	GII.4	2008/2009
JQ613525	GII.4	2008/2009
JQ613526	GII.4	2008/2009
JQ613527	GII.4	2008/2009
JQ613528	GII.4	2008/2009
JQ613529	GII.4	2008/2009
JQ613530	GII.4	2008/2009
JQ613531	GII.4	2008/2009
JQ613532	GII.4	2008/2009
JQ613533	GII.4	2008/2009
JQ613534	GII.4	2008/2009
JQ613536	GII.4	2008/2009
JQ613570	GII.4	2008/2009
JQ911595	GII.4	2008/2009
JQ911596	GII.4	2008/2009
JQ911597	GII.4	2008/2009
JQ911598	GII.4	2008/2009
JX445162	GII.4	2008/2009
JX445163	GII.4	2008/2009
JX459631	GII.4	2008/2009
JX459632	GII.4	2008/2009
JX459633	GII.4	2008/2009
JX459634	GII.4	2008/2009
JX459635	GII.4	2008/2009
JX459636	GII.4	2008/2009
JX459637	GII.4	2008/2009
JX459638	GII.4	2008/2009
JX459639	GII.4	2008/2009
JX459640	GII.4	2008/2009
JX459641	GII.4	2008/2009
JX644030	GII.4	2008/2009
KC175342	GII.4	2008/2009
KC175343	GII.4	2008/2009
KC175344	GII.4	2008/2009
KC175345	GII.4	2008/2009
KC175346	GII.4	2008/2009
KC175347	GII.4	2008/2009
KC175348	GII.4	2008/2009
KC175349	GII.4	2008/2009
KC175350	GII.4	2008/2009
KC175351	GII.4	2008/2009
KC175352	GII.4	2008/2009
KC175353	GII.4	2008/2009
KC175354	GII.4	2008/2009
KC175355	GII.4	2008/2009
KC175356	GII.4	2008/2009
KC175357	GII.4	2008/2009
KC175358	GII.4	2008/2009
KC175359	GII.4	2008/2009
KC175360	GII.4	2008/2009
KC175361	GII.4	2008/2009
KC175388	GII.4	2008/2009
KC175389	GII.4	2008/2009
KC175390	GII.4	2008/2009
KC175391	GII.4	2008/2009
KC175392	GII.4	2008/2009
KC175393	GII.4	2008/2009
KC175394	GII.4	2008/2009
KC175395	GII.4	2008/2009
KC175396	GII.4	2008/2009
KC175397	GII.4	2008/2009
KC175398	GII.4	2008/2009
KC175399	GII.4	2008/2009
KC175400	GII.4	2008/2009
KC175401	GII.4	2008/2009
KC175402	GII.4	2008/2009
KC175403	GII.4	2008/2009
KC175404	GII.4	2008/2009
KC175405	GII.4	2008/2009
KC409238	GII.4	2008/2009
KC409239	GII.4	2008/2009
KC409245	GII.4	2008/2009
KC409246	GII.4	2008/2009
KC409247	GII.4	2008/2009
KC409248	GII.4	2008/2009
KC409249	GII.4	2008/2009
KC409304	GII.4	2008/2009
KC409305	GII.4	2008/2009
KC409306	GII.4	2008/2009
KC409307	GII.4	2008/2009
KC409308	GII.4	2008/2009
KC409309	GII.4	2008/2009
KC409310	GII.4	2008/2009
KM198480	GII.4	2008/2009
KM198481	GII.4	2008/2009
KM198482	GII.4	2008/2009
KM198485	GII.4	2008/2009
KM198487	GII.4	2008/2009
KM198489	GII.4	2008/2009
KM198490	GII.4	2008/2009
KM198499	GII.4	2008/2009
KM198502	GII.4	2008/2009
KM198508	GII.4	2008/2009
KM198510	GII.4	2008/2009
KM198512	GII.4	2008/2009
KM198514	GII.4	2008/2009
KM198520	GII.4	2008/2009
KM198524	GII.4	2008/2009
KM198526	GII.4	2008/2009
KM198527	GII.4	2008/2009
KM198532	GII.4	2008/2009
KM198535	GII.4	2008/2009
KM198536	GII.4	2008/2009
KM198537	GII.4	2008/2009
KM198538	GII.4	2008/2009
KM198546	GII.4	2008/2009
KM198548	GII.4	2008/2009
KM198550	GII.4	2008/2009
KM198551	GII.4	2008/2009
KM198556	GII.4	2008/2009
KM198559	GII.4	2008/2009
KM198566	GII.4	2008/2009
KM198575	GII.4	2008/2009
KM198577	GII.4	2008/2009
KM198579	GII.4	2008/2009
KM198581	GII.4	2008/2009
KM198584	GII.4	2008/2009
KM198588	GII.4	2008/2009
KM198591	GII.4	2008/2009
KM245074	GII.4	2008/2009
KR904207	GII.4	2008/2009
KR904208	GII.4	2008/2009
KR904209	GII.4	2008/2009
KR904210	GII.4	2008/2009
LC005708	GII.4	2008/2009
LC005709	GII.4	2008/2009
LC005710	GII.4	2008/2009
LC122779	GII.4	2008/2009
MF140633	GII.4	2008/2009
MF140655	GII.4	2008/2009
MF140656	GII.4	2008/2009
MF140657	GII.4	2008/2009
MG049692	GII.4	2008/2009
MG546825	GII.4	2008/2009
MK907799	GII.4	2008/2009
MT754280	GII.4	2008/2009
MT754281	GII.4	2008/2009
MW305542	GII.4	2008/2009
MW363183	GII.4	2008/2009
MW363186	GII.4	2008/2009
MW363187	GII.4	2008/2009
AB629942	GII.4	2009/2010
AB629944	GII.4	2009/2010
AB663684	GII.4	2009/2010
AB663685	GII.4	2009/2010
AB663686	GII.4	2009/2010
AB663687	GII.4	2009/2010
GU445325	GII.4	2009/2010
HM625866	GII.4	2009/2010
HM635101	GII.4	2009/2010
HM635103	GII.4	2009/2010
HM635155	GII.4	2009/2010
HM635156	GII.4	2009/2010
JN400619	GII.4	2009/2010
JN400620	GII.4	2009/2010
JN400621	GII.4	2009/2010
JN400622	GII.4	2009/2010
JN400623	GII.4	2009/2010
JN400624	GII.4	2009/2010
JN400625	GII.4	2009/2010
JN400626	GII.4	2009/2010
JN595867	GII.4	2009/2010
JQ613535	GII.4	2009/2010
JQ613537	GII.4	2009/2010
JQ613538	GII.4	2009/2010
JQ613539	GII.4	2009/2010
JQ613540	GII.4	2009/2010
JQ613541	GII.4	2009/2010
JQ613542	GII.4	2009/2010
JQ613543	GII.4	2009/2010
JQ613544	GII.4	2009/2010
JQ613545	GII.4	2009/2010
JQ613546	GII.4	2009/2010
JQ613547	GII.4	2009/2010
JQ613548	GII.4	2009/2010
JQ613549	GII.4	2009/2010
JQ613550	GII.4	2009/2010
JQ613551	GII.4	2009/2010
JQ613552	GII.4	2009/2010
JQ613554	GII.4	2009/2010
JQ613559	GII.4	2009/2010
JQ613560	GII.4	2009/2010
JQ613561	GII.4	2009/2010
JQ613562	GII.4	2009/2010
JQ613563	GII.4	2009/2010
JQ613564	GII.4	2009/2010
JQ613565	GII.4	2009/2010
JQ613571	GII.4	2009/2010
JQ613572	GII.4	2009/2010
JX439815	GII.4	2009/2010
JX439816	GII.4	2009/2010
JX439817	GII.4	2009/2010
JX439821	GII.4	2009/2010
JX439829	GII.4	2009/2010
JX439830	GII.4	2009/2010
JX439831	GII.4	2009/2010
JX439837	GII.4	2009/2010
JX439838	GII.4	2009/2010
JX439839	GII.4	2009/2010
JX439840	GII.4	2009/2010
JX445164	GII.4	2009/2010
JX445165	GII.4	2009/2010
JX448566	GII.4	2009/2010
JX459642	GII.4	2009/2010
JX459643	GII.4	2009/2010
JX459644	GII.4	2009/2010
JX459645	GII.4	2009/2010
JX459646	GII.4	2009/2010
JX459647	GII.4	2009/2010
JX459648	GII.4	2009/2010
JX459649	GII.4	2009/2010
JX459650	GII.4	2009/2010
JX459651	GII.4	2009/2010
JX459652	GII.4	2009/2010
JX459653	GII.4	2009/2010
JX459654	GII.4	2009/2010
JX459655	GII.4	2009/2010
JX459656	GII.4	2009/2010
JX644031	GII.4	2009/2010
JX644032	GII.4	2009/2010
KC175362	GII.4	2009/2010
KC175363	GII.4	2009/2010
KC175364	GII.4	2009/2010
KC175365	GII.4	2009/2010
KC175366	GII.4	2009/2010
KC175367	GII.4	2009/2010
KC175368	GII.4	2009/2010
KC175369	GII.4	2009/2010
KC175370	GII.4	2009/2010
KC175371	GII.4	2009/2010
KC175372	GII.4	2009/2010
KC175373	GII.4	2009/2010
KC175374	GII.4	2009/2010
KC175375	GII.4	2009/2010
KC175376	GII.4	2009/2010
KC175377	GII.4	2009/2010
KC175378	GII.4	2009/2010
KC175379	GII.4	2009/2010
KC175380	GII.4	2009/2010
KC175381	GII.4	2009/2010
KC175382	GII.4	2009/2010
KC175383	GII.4	2009/2010
KC175384	GII.4	2009/2010
KC175385	GII.4	2009/2010
KC175386	GII.4	2009/2010
KC175387	GII.4	2009/2010
KC175406	GII.4	2009/2010
KC175407	GII.4	2009/2010
KC175408	GII.4	2009/2010
KC175409	GII.4	2009/2010
KC175410	GII.4	2009/2010
KC409240	GII.4	2009/2010
KC409241	GII.4	2009/2010
KC409242	GII.4	2009/2010
KC409243	GII.4	2009/2010
KC409244	GII.4	2009/2010
KC409250	GII.4	2009/2010
KC409251	GII.4	2009/2010
KC409252	GII.4	2009/2010
KC409253	GII.4	2009/2010
KC409254	GII.4	2009/2010
KC409255	GII.4	2009/2010
KC409256	GII.4	2009/2010
KC409257	GII.4	2009/2010
KC409258	GII.4	2009/2010
KC409259	GII.4	2009/2010
KC409260	GII.4	2009/2010
KC409261	GII.4	2009/2010
KC409262	GII.4	2009/2010
KC409263	GII.4	2009/2010
KC409264	GII.4	2009/2010
KC409265	GII.4	2009/2010
KC409266	GII.4	2009/2010
KC409267	GII.4	2009/2010
KC409268	GII.4	2009/2010
KC409269	GII.4	2009/2010
KC409270	GII.4	2009/2010
KC409271	GII.4	2009/2010
KC409272	GII.4	2009/2010
KC409273	GII.4	2009/2010
KC409274	GII.4	2009/2010
KC409275	GII.4	2009/2010
KC409276	GII.4	2009/2010
KC409277	GII.4	2009/2010
KC409278	GII.4	2009/2010
KC409279	GII.4	2009/2010
KC409280	GII.4	2009/2010
KC409281	GII.4	2009/2010
KC409282	GII.4	2009/2010
KC409283	GII.4	2009/2010
KC409284	GII.4	2009/2010
KC409285	GII.4	2009/2010
KC409286	GII.4	2009/2010
KC409287	GII.4	2009/2010
KC409288	GII.4	2009/2010
KC409289	GII.4	2009/2010
KC409290	GII.4	2009/2010
KC409291	GII.4	2009/2010
KC409292	GII.4	2009/2010
KC409293	GII.4	2009/2010
KC409294	GII.4	2009/2010
KC409295	GII.4	2009/2010
KC409296	GII.4	2009/2010
KC409297	GII.4	2009/2010
KC409298	GII.4	2009/2010
KC409299	GII.4	2009/2010
KC409300	GII.4	2009/2010
KC409301	GII.4	2009/2010
KC409302	GII.4	2009/2010
KC409303	GII.4	2009/2010
KC409311	GII.4	2009/2010
KC409312	GII.4	2009/2010
KC409313	GII.4	2009/2010
KC409314	GII.4	2009/2010
KC409315	GII.4	2009/2010
KC409316	GII.4	2009/2010
KC409317	GII.4	2009/2010
KC409318	GII.4	2009/2010
KC960615	GII.4	2009/2010
KC960616	GII.4	2009/2010
KC962453	GII.4	2009/2010
KF806495	GII.4	2009/2010
KF806496	GII.4	2009/2010
KF806497	GII.4	2009/2010
KF806498	GII.4	2009/2010
KF806499	GII.4	2009/2010
KF806500	GII.4	2009/2010
KF806503	GII.4	2009/2010
KF806505	GII.4	2009/2010
KF806506	GII.4	2009/2010
KF806507	GII.4	2009/2010
KF806508	GII.4	2009/2010
KF806509	GII.4	2009/2010
KF806510	GII.4	2009/2010
KF806512	GII.4	2009/2010
KF806513	GII.4	2009/2010
KF806514	GII.4	2009/2010
KF806525	GII.4	2009/2010
KF806526	GII.4	2009/2010
KF806527	GII.4	2009/2010
KF806528	GII.4	2009/2010
KF806529	GII.4	2009/2010
KF806530	GII.4	2009/2010
KF806531	GII.4	2009/2010
KF806532	GII.4	2009/2010
KF806533	GII.4	2009/2010
KF806534	GII.4	2009/2010
KJ685414	GII.4	2009/2010
KM198483	GII.4	2009/2010
KM198488	GII.4	2009/2010
KM198491	GII.4	2009/2010
KM198495	GII.4	2009/2010
KM198501	GII.4	2009/2010
KM198504	GII.4	2009/2010
KM198506	GII.4	2009/2010
KM198507	GII.4	2009/2010
KM198513	GII.4	2009/2010
KM198516	GII.4	2009/2010
KM198517	GII.4	2009/2010
KM198518	GII.4	2009/2010
KM198521	GII.4	2009/2010
KM198522	GII.4	2009/2010
KM198523	GII.4	2009/2010
KM198533	GII.4	2009/2010
KM198540	GII.4	2009/2010
KM198541	GII.4	2009/2010
KM198543	GII.4	2009/2010
KM198545	GII.4	2009/2010
KM198552	GII.4	2009/2010
KM198555	GII.4	2009/2010
KM198557	GII.4	2009/2010
[truncated: 2,710 more rows]
