# Supplementary material for: Predicting Dominant Genotypes in Norovirus Seasons in Japan
Source: Life (Basel). 2023 Jul 27;13(8):1634. doi: 10.3390/life13081634 (PMC10455559; doi:10.3390/life13081634)
Supplement: Supplementary file 1 [file life-13-01634-s001.zip › TableS6.xlsx]

## Sheet: Sheet1
Table S6: Numbers of sequences for GI.2, GI.3, GI.4, GI.6, and GI.7 as well as GII.2, GII.3, GII.4, GII.6, and GII.17 containing the entire coding region of VP1.
									Season
Genotype	Before	2006/2007	2007/2008	2008/2009	2009/2010	2010/2011	2011/2012	2012/2013	2013/2014	2014/2015	2015/2016	2016/2017	2017/2018	2018/2019	2019/2020	2020/2021	Total
GI.2	1	0	1	0	0	0	0	2	3	10	4	2	10	7	5	0	45
GI.3	11	0	2	2	2	1	2	3	10	31	27	9	42	25	11	0	178
GI.4	2	0	3	2	2	3	2	4	3	1	0	0	1	4	0	0	27
GI.6	2	0	1	1	2	2	1	11	3	7	10	5	4	1	3	1	54
GI.7	0	1	0	4	2	3	0	1	5	0	1	3	3	0	0	2	25
Total	16	1	7	9	8	9	5	21	24	49	42	19	60	37	19	3	329
GII.2	13	0	1	0	3	16	5	5	13	16	24	494	63	27	1	6	687
GII.3	33	4	4	8	17	32	33	12	36	47	73	23	13	19	5	7	366
GII.4	89	80	60	156	291	158	256	300	251	349	233	165	76	67	31	26	2588
GII.6	31	1	1	11	5	6	4	11	39	24	25	8	6	6	1	0	179
GII.17	8	0	2	2	0	0	1	9	14	271	161	56	25	2	2	1	554
Total	174	85	68	177	316	212	299	337	353	707	516	746	183	121	40	40	4374
